# Supplementary material for: Exon-4 Mutations in KRAS Affect MEK/ERK and PI3K/AKT Signaling in Human Multiple Myeloma Cell Lines
Source: Cancers (Basel). 2020 Feb 16;12(2):455. doi: 10.3390/cancers12020455 (PMC7072554; doi:10.3390/cancers12020455)
Supplement: Supplementary file 1 [file cancers-12-00455-s001.zip]

Archive with 11 entries (11 files):
- Supplementary material/Figure S2_original western blots for Figure 3_revised.pptx
- Supplementary material/Figure S3_original western blots for Figure 4_revised.pptx
- Supplementary material/Figure S4A_original western blots for Figure 5A_revised.pptx
- Supplementary material/Figure S4B_original western blots for Figure 5B_revised.pptx
- Supplementary material/Figure S4C_original western blots for Figure 5C_revised.pptx
- Supplementary material/Table S2_ intensity values corresponding to Figure S2 and Figure 3_090120.xlsx
- Supplementary material/Table S3_intensity values corresponding to Figure S3 and Figure4_090120.xlsx
- Supplementary material/Table S4_intensity values corresponding to Figure S4 and Figure5_090120.xlsx
- Supplementary material/Table S5_exon specific KRAS-primers for the Access Array.xlsx
- Supplementary material/Table S6_primers for validation.xlsx
- Supplementary material/Weissbach et al._Figures S1&5_AND TABLES S1, S7&S8.docx
