# Supplementary material for: Exon-4 Mutations in KRAS Affect MEK/ERK and PI3K/AKT Signaling in Human Multiple Myeloma Cell Lines
Source: Cancers (Basel). 2020 Feb 16;12(2):455. doi: 10.3390/cancers12020455 (PMC7072554; doi:10.3390/cancers12020455)
Supplement: Supplementary file 1 [file cancers-12-00455-s001.zip › Supplementary material/Table S2_ intensity values corresponding to Figure S2 and Figure 3_090120.xlsx]

## Sheet: HEK293FT_EmGFP
Table S2 Raw intensities and intensity ratios of Western blot bands as well as fold change expression of proteins, corresponding to Figure 3 and Figure S2.
KRAS
α-tubulin			Normalized to the negative control plenti 6.3		ratio (gene of interest/tubulin)			Fold change KRAS-OE-constructs vs. (-)	Fold change KRAS-OE-constructs vs. pLenti6.3	Fold change KRAS-OE-constructs vs. pLenti6.2	Fold change KRAS-OE-constructs vs. WT	Fold change KRAS-OE-constructs vs. p.G12A	Fold change KRAS-OE-constructs vs. p.A146T	Fold change KRAS-OE-constructs vs. p.A146V
(-)	19117.2		1.0609		0.942596			1	1.0609	0.977784	1.02801	1.07592	1.17372	1.05917
plenti 6.3	18019.8		1		1			0.942596	1	0.921655	0.968995	1.01416	1.10635	0.998369
plenti 6.2	19551.6		1.08501		0.921655			1.02272	1.08501	1	1.05136	1.10037	1.20039	1.08324
WT	18596.4		1.032		10577.8			0.972756	1.032	0.951145	1	1.04661	1.14175	1.03031
pG12A	17768.2		0.986038		13607.9			0.929435	0.986038	0.908787	0.955466	1	1.0909	0.98443
pA146T	16287.7		0.903877		12318.3			0.85199	0.903877	0.833062	0.875852	0.916675	1	0.902403
pA146V	18049.3		1.00163		10218.9			0.944135	1.00163	0.92316	0.970578	1.01582	1.10815	1
KRAS
(-)	1		1					1	0.942596	1.02272	8.91106e-05	6.92682e-05	7.652e-05	9.22406e-05
plenti 6.3	1		1					1.0609	1	1.08501	9.45375e-05	7.34866e-05	8.11801e-05	9.78581e-05
plenti 6.2	1		1					0.977784	0.921655	1	8.71309e-05	6.77293e-05	7.482e-05	9.01914e-05
WT	10916.3		10916.3					11222	10577.8	11477	1	0.777328	0.858708	1.03512
pG12A	13417.9		13417.9					14436.6	13607.9	14764.7	1.28646	1	1.10469	1.33165
pA146T	11134.2		11134.2					13068.5	12318.3	13365.4	1.16454	0.90523	1	1.20545
pA146V	10235.6		10235.6					10841.2	10218.9	11087.5	0.966067	0.750951	0.829569	1
