# Supplementary material for: Exon-4 Mutations in KRAS Affect MEK/ERK and PI3K/AKT Signaling in Human Multiple Myeloma Cell Lines
Source: Cancers (Basel). 2020 Feb 16;12(2):455. doi: 10.3390/cancers12020455 (PMC7072554; doi:10.3390/cancers12020455)
Supplement: Supplementary file 1 [file cancers-12-00455-s001.zip › Supplementary material/Table S3_intensity values corresponding to Figure S3 and Figure4_090120.xlsx]

## Sheet: HEK293FT
Table S3 Raw intensities and intensity ratios of western blot bands as well as fold change expression/activation of proteins, corresponding to Figure 4 and Figure S3.
KRAS
α-tubulin			Normalized to the negative control (plenti 6.3)		ratio (gene of interest/tubulin)			Fold change KRAS-OE-constructs vs. (-)	Fold change KRAS-OE-constructs vs. pLenti6.3	Fold change KRAS-OE-constructs vs. pLenti6.2	Fold change KRAS-OE-constructs vs. WT	Fold change KRAS-OE-constructs vs. p.G12A	Fold change KRAS-OE-constructs vs. p.A146T	Fold change KRAS-OE-constructs vs. p.A146V
(-)	18872.1		1.05643		0.946588			1	1.05643	0.965276	1.04926	0.928684	0.984385	0.940007
plenti 6.3	17864.1		1		1			0.946588	1	0.913718	0.993214	0.879081	0.931807	0.889799
plenti 6.2	19551		1.09443		0.913718			1.03597	1.09443	1	1.087	0.962092	1.0198	0.973822
WT	17986.2		1.00683		18478.9			0.953055	1.00683	0.919961	1	0.885087	0.938173	0.895878
pG12A	20321.4		1.13755		16226.8			1.07679	1.13755	1.0394	1.12983	1	1.05998	1.01219
pA146T	19171.5		1.07318		15847.9			1.01586	1.07318	0.980587	1.0659	0.943415	1	0.954918
pA146V	20076.6		1.12385		15978			1.06382	1.12385	1.02688	1.11622	0.987955	1.04721	1
KRAS
(-)	1		1					1	0.946588	1.03597	5.12253e-05	5.83347e-05	5.97295e-05	5.92431e-05
plenti 6.3	1		1					1.05643	1	1.09443	5.41158e-05	6.16263e-05	6.30998e-05	6.25859e-05
plenti 6.2	1		1					0.965276	0.913718	1	4.94466e-05	5.6309e-05	5.76555e-05	5.71859e-05
WT	18605.1		18605.1					19521.6	18478.9	20223.8	1	1.13879	1.16602	1.15652
pG12A	18458.9		18458.9					17142.5	16226.8	17759.1	0.878129	1	1.02391	1.01557
pA146T	17007.7		17007.7					16742.1	15847.9	17344.4	0.857622	0.976647	1	0.991856
pA146V	17956.9		17956.9					16879.6	15978	17486.8	0.864664	0.984666	1.00821	1
MEK 1/2
α-tubulin			Normalized to the negative control (plenti 6.3)		ratio (gene of interest/tubulin)			Fold change KRAS-OE-constructs vs. (-)	Fold change KRAS-OE-constructs vs. pLenti6.3	Fold change KRAS-OE-constructs vs. pLenti6.2	Fold change KRAS-OE-constructs vs. WT	Fold change KRAS-OE-constructs vs. p.G12A	Fold change KRAS-OE-constructs vs. p.A146T	Fold change KRAS-OE-constructs vs. p.A146V
(-)	18872.1		1.05643		0.792961			1	1	0.965276	1.04926	0.928684	0.984385	0.940007
plenti 6.3	17864.1		1		1			0.946588	0.946588	0.913718	0.993214	0.879081	0.931807	0.889799
plenti 6.2	19551		1.09443		1.07312			1.03597	1.03597	1	1.087	0.962092	1.0198	0.973822
WT	17986.2		1.00683		1.18276			0.953055	0.953055	0.919961	1	0.885087	0.938173	0.895878
pG12A	20321.4		1.13755		1.03045			1.07679	1.07679	1.0394	1.12983	1	1.05998	1.01219
pA146T	19171.5		1.07318		1.05015			1.01586	1.01586	0.980587	1.0659	0.943415	1	0.954918
pA146V	20076.6		1.12385		0.995502			1.06382	1.06382	1.02688	1.11622	0.987955	1.04721	1
MEK 1/2
(-)	12145.6		0.837704					1	0.792961	0.73893	0.670432	0.76953	0.755091	0.796543
plenti 6.3	14498.7		1					1.2611	1	0.931862	0.845479	0.970452	0.952242	1.00452
plenti 6.2	17028		1.17446					1.35331	1.07312	1	0.907302	1.04141	1.02187	1.07797
WT	17265.6		1.19084					1.49158	1.18276	1.10217	1	1.14781	1.12627	1.1881
pG12A	16995.1		1.17219					1.29949	1.03045	0.960234	0.871222	1	0.981235	1.0351
pA146T	16340.1		1.12701					1.32434	1.05015	0.978597	0.887883	1.01912	1	1.0549
pA146V	16221		1.11879					1.25542	0.995502	0.92767	0.841677	0.966087	0.947959	1
p-MEK 1/2
α-tubulin			Normalized to the negative control (plenti 6.3)		ratio (gene of interest/tubulin)			Fold change KRAS-OE-constructs vs. (-)	Fold change KRAS-OE-constructs vs. pLenti6.3	Fold change KRAS-OE-constructs vs. pLenti6.2	Fold change KRAS-OE-constructs vs. WT	Fold change KRAS-OE-constructs vs. p.G12A	Fold change KRAS-OE-constructs vs. p.A146T	Fold change KRAS-OE-constructs vs. p.A146V
(-)	18872.1		1.05643		0.946588			1	1.05643	0.965276	1.04926	0.928684	0.984385	0.940007
plenti 6.3	17864.1		1		1			0.946588	1	0.913718	0.993214	0.879081	0.931807	0.889799
plenti 6.2	19551		1.09443		0.913718			1.03597	1.09443	1	1.087	0.962092	1.0198	0.973822
WT	17986.2		1.00683		3079.41			0.953055	1.00683	0.919961	1	0.885087	0.938173	0.895878
pG12A	20321.4		1.13755		12428.2			1.07679	1.13755	1.0394	1.12983	1	1.05998	1.01219
pA146T	19171.5		1.07318		13634.8			1.01586	1.07318	0.980587	1.0659	0.943415	1	0.954918
pA146V	20076.6		1.12385		16258.2			1.06382	1.12385	1.02688	1.11622	0.987955	1.04721	1
p-MEK 1/2
(-)	1		1					1	0.946588	1.03597	0.000307393	7.61647e-05	6.94242e-05	5.82221e-05
plenti 6.3	1		1					1.05643	1	1.09443	0.000324738	8.04624e-05	7.33416e-05	6.15073e-05
plenti 6.2	1		1					0.965276	0.913718	1	0.000296719	7.352e-05	6.70135e-05	5.62003e-05
WT	3100.45		3100.45					3253.17	3079.41	3370.19	1	0.247777	0.225849	0.189406
pG12A	14137.7		14137.7					13129.4	12428.2	13601.7	4.03589	1	0.911501	0.764423
pA146T	14632.7		14632.7					14404.2	13634.8	14922.4	4.42774	1.09709	1	0.838642
pA146V	18271.8		18271.8					17175.6	16258.2	17793.5	5.27966	1.30818	1.1924	1
ERK 1/2
α-tubulin			Normalized to the negative control (plenti 6.3)		ratio (gene of interest/tubulin)			Fold change KRAS-OE-constructs vs. (-)	Fold change KRAS-OE-constructs vs. pLenti6.3	Fold change KRAS-OE-constructs vs. pLenti6.2	Fold change KRAS-OE-constructs vs. WT	Fold change KRAS-OE-constructs vs. p.G12A	Fold change KRAS-OE-constructs vs. p.A146T	Fold change KRAS-OE-constructs vs. p.A146V
(-)	18872.1		1.05643		0.905283			1	1.05643	0.965276	1.04926	0.928684	0.984385	0.940007
plenti 6.3	17864.1		1		1			0.946588	1	0.913718	0.993214	0.879081	0.931807	0.889799
plenti 6.2	19551		1.09443		0.953254			1.03597	1.09443	1	1.087	0.962092	1.0198	0.973822
WT	17986.2		1.00683		1.05392			0.953055	1.00683	0.919961	1	0.885087	0.938173	0.895878
pG12A	20321.4		1.13755		1.03132			1.07679	1.13755	1.0394	1.12983	1	1.05998	1.01219
pA146T	19171.5		1.07318		0.986382			1.01586	1.07318	0.980587	1.0659	0.943415	1	0.954918
pA146V	20076.6		1.12385		0.853222			1.06382	1.12385	1.02688	1.11622	0.987955	1.04721	1
ERK 1/2
(-)	17669		0.956365					1	0.905283	0.949676	0.858966	0.87779	0.917782	1.06102
plenti 6.3	18475.2		1					1.10463	1	1.04904	0.948837	0.969631	1.01381	1.17203
plenti 6.2	19274.6		1.04327					1.05299	0.953254	1	0.904483	0.924305	0.966415	1.11724
WT	19604.4		1.06112					1.16419	1.05392	1.1056	1	1.02191	1.06847	1.23523
pG12A	21674.7		1.17318					1.13922	1.03132	1.08189	0.978555	1	1.04556	1.20874
pA146T	19557.2		1.05857					1.08958	0.986382	1.03475	0.935916	0.956426	1	1.15607
pA146V	17715.7		0.958893					0.942491	0.853222	0.895062	0.809568	0.82731	0.865001	1
p-ERK 1/2
α-tubulin			Normalized to the negative control (plenti 6.3)		ratio (gene of interest/tubulin)			Fold change KRAS-OE-constructs vs. (-)	Fold change KRAS-OE-constructs vs. pLenti6.3	Fold change KRAS-OE-constructs vs. pLenti6.2	Fold change KRAS-OE-constructs vs. WT	Fold change KRAS-OE-constructs vs. p.G12A	Fold change KRAS-OE-constructs vs. p.A146T	Fold change KRAS-OE-constructs vs. p.A146V
(-)	18872.1		1.05643		0.966755			1	1.05643	0.965276	1.04926	0.928684	0.984385	0.940007
plenti 6.3	17864.1		1		1			0.946588	1	0.913718	0.993214	0.879081	0.931807	0.889799
plenti 6.2	19551		1.09443		0.595762			1.03597	1.09443	1	1.087	0.962092	1.0198	0.973822
WT	17986.2		1.00683		5.15958			0.953055	1.00683	0.919961	1	0.885087	0.938173	0.895878
pG12A	20321.4		1.13755		6.186			1.07679	1.13755	1.0394	1.12983	1	1.05998	1.01219
pA146T	19171.5		1.07318		5.47032			1.01586	1.07318	0.980587	1.0659	0.943415	1	0.954918
pA146V	20076.6		1.12385		6.08721			1.06382	1.12385	1.02688	1.11622	0.987955	1.04721	1
p-ERK 1/2
(-)	4331.83		1.0213					1	0.966755	1.62272	0.187371	0.156281	0.176727	0.158817
plenti 6.3	4241.47		1					1.03439	1	1.67852	0.193814	0.161655	0.182805	0.164279
plenti 6.2	2765.52		0.652019					0.616249	0.595762	1	0.115467	0.0963081	0.108908	0.0978711
WT	22033.7		5.19483					5.33701	5.15958	8.66047	1	0.834074	0.943195	0.84761
pG12A	29846.8		7.03689					6.39872	6.186	10.3833	1.19893	1	1.13083	1.01623
pA146T	24900.2		5.87066					5.65844	5.47032	9.18206	1.06023	0.884307	1	0.898658
pA146V	29016.3		6.84111					6.29654	6.08721	10.2175	1.17979	0.98403	1.11277	1
p-AKT
α-tubulin			Normalized to the negative control (plenti 6.3)		ratio (gene of interest/tubulin)			Fold change KRAS-OE-constructs vs. (-)	Fold change KRAS-OE-constructs vs. pLenti6.3	Fold change KRAS-OE-constructs vs. pLenti6.2	Fold change KRAS-OE-constructs vs. WT	Fold change KRAS-OE-constructs vs. p.G12A	Fold change KRAS-OE-constructs vs. p.A146T	Fold change KRAS-OE-constructs vs. p.A146V
(-)	18872.1		1.05643		1.21503			1	1.05643	0.965276	1.04926	0.928684	0.984385	0.940007
plenti 6.3	17864.1		1		1			0.946588	1	0.913718	0.993214	0.879081	0.931807	0.889799
plenti 6.2	19551		1.09443		0.952642			1.03597	1.09443	1	1.087	0.962092	1.0198	0.973822
WT	17986.2		1.00683		1.04931			0.953055	1.00683	0.919961	1	0.885087	0.938173	0.895878
pG12A	20321.4		1.13755		1.05457			1.07679	1.13755	1.0394	1.12983	1	1.05998	1.01219
pA146T	19171.5		1.07318		0.706298			1.01586	1.07318	0.980587	1.0659	0.943415	1	0.954918
pA146V	20076.6		1.12385		0.946226			1.06382	1.12385	1.02688	1.11622	0.987955	1.04721	1
p-AKT
(-)	13188.7		1.28359					1	1.21503	1.27543	1.15793	1.15215	1.72028	1.28408
plenti 6.3	10274.9		1					0.823027	1	1.04971	0.953009	0.948251	1.41583	1.05683
plenti 6.2	10712.6		1.0426					0.78405	0.952642	1	0.907877	0.903344	1.34878	1.00678
WT	10855.2		1.05648					0.863608	1.04931	1.10147	1	0.995007	1.48564	1.10894
pG12A	12326.1		1.19963					0.867941	1.05457	1.107	1.00502	1	1.4931	1.1145
pA146T	7788.26		0.757988					0.581302	0.706298	0.74141	0.673109	0.669748	1	0.746437
pA146V	10926.5		1.06342					0.778769	0.946226	0.993264	0.901762	0.89726	1.3397	1
p-PI3K
α-tubulin			Normalized to the negative control (plenti 6.3)		ratio (gene of interest/tubulin)			Fold change KRAS-OE-constructs vs. (-)	Fold change KRAS-OE-constructs vs. pLenti6.3	Fold change KRAS-OE-constructs vs. pLenti6.2	Fold change KRAS-OE-constructs vs. WT	Fold change KRAS-OE-constructs vs. p.G12A	Fold change KRAS-OE-constructs vs. p.A146T	Fold change KRAS-OE-constructs vs. p.A146V
(-)	18872.1		1.05643		0.829651			1	1.05643	0.965276	1.04926	0.928684	0.984385	0.940007
plenti 6.3	17864.1		1		1			0.946588	1	0.913718	0.993214	0.879081	0.931807	0.889799
plenti 6.2	19551		1.09443		0.864972			1.03597	1.09443	1	1.087	0.962092	1.0198	0.973822
WT	17986.2		1.00683		0.877684			0.953055	1.00683	0.919961	1	0.885087	0.938173	0.895878
pG12A	20321.4		1.13755		0.844437			1.07679	1.13755	1.0394	1.12983	1	1.05998	1.01219
pA146T	19171.5		1.07318		0.75021			1.01586	1.07318	0.980587	1.0659	0.943415	1	0.954918
pA146V	20076.6		1.12385		0.610431			1.06382	1.12385	1.02688	1.11622	0.987955	1.04721	1
p-P13K
(-)	25645.7		0.876465					1	0.829651	0.959165	0.945273	0.982491	1.10589	1.35912
plenti 6.3	29260.4		1					1.20533	1	1.15611	1.13936	1.18422	1.33296	1.63819
plenti 6.2	27699.3		0.946651					1.04257	0.864972	1	0.985516	1.02432	1.15297	1.41698
WT	25856.8		0.883681					1.0579	0.877684	1.0147	1	1.03937	1.16992	1.43781
pG12A	28107.2		0.96059					1.01782	0.844437	0.976259	0.962119	1	1.1256	1.38334
pA146T	23557.9		0.805113					0.904247	0.75021	0.867323	0.85476	0.888415	1	1.22898
pA146V	20073.6		0.686033					0.735769	0.610431	0.705724	0.695502	0.722886	0.813681	1
p-mTOR
α-tubulin			Normalized to the negative control (plenti 6.3)		ratio (gene of interest/tubulin)			Fold change KRAS-OE-constructs vs. (-)	Fold change KRAS-OE-constructs vs. pLenti6.3	Fold change KRAS-OE-constructs vs. pLenti6.2	Fold change KRAS-OE-constructs vs. WT	Fold change KRAS-OE-constructs vs. p.G12A	Fold change KRAS-OE-constructs vs. p.A146T	Fold change KRAS-OE-constructs vs. p.A146V
(-)	18872.1		1.05643		1.0296			1	1.05643	0.965276	1.04926	0.928684	0.984385	0.940007
plenti 6.3	17864.1		1		1			0.946588	1	0.64493	0.993214	0.879081	0.931807	0.889799
plenti 6.2	19551		1.09443		0.991015			1.03597	1.09443	0.70583	1.087	0.962092	1.0198	0.973822
WT	17986.2		1.00683		0.966533			0.953055	1.00683	0.649336	1	0.885087	0.938173	0.895878
pG12A	20321.4		1.13755		1.11415			1.07679	1.13755	0.733641	1.12983	1	1.05998	1.01219
pA146T	19171.5		1.07318		0.964297			1.01586	1.07318	0.692128	1.0659	0.943415	1	0.954918
pA146V	20076.6		1.12385		1.01217			1.06382	1.12385	0.724804	1.11622	0.987955	1.04721	1
p-mTOR
(-)	9791.4		1.08769					1	1.0296	1.03893	1.06525	0.924113	1.06772	1.01722
plenti 6.3	9001.98		1					0.971253	1	1.00907	1.03463	0.897548	1.03703	0.987978
plenti 6.2	9763.52		1.0846					0.962527	0.991015	1	1.02533	0.889484	1.02771	0.979101
WT	8760.15		0.973136					0.938748	0.966533	0.975295	1	0.86751	1.00232	0.954913
pG12A	11409.1		1.2674					1.08212	1.11415	1.12425	1.15272	1	1.1554	1.10075
pA146T	9315.86		1.03487					0.936577	0.964297	0.973039	0.997687	0.865503	1	0.952704
pA146V	10240		1.13753					0.983072	1.01217	1.02135	1.04722	0.90847	1.04964	1
p-STAT3 α/β
α-tubulin			Normalized to the negative control (plenti 6.3)		ratio (gene of interest/tubulin)			Fold change KRAS-OE-constructs vs. (-)	Fold change KRAS-OE-constructs vs. pLenti6.3	Fold change KRAS-OE-constructs vs. pLenti6.2	Fold change KRAS-OE-constructs vs. WT	Fold change KRAS-OE-constructs vs. p.G12A	Fold change KRAS-OE-constructs vs. p.A146T	Fold change KRAS-OE-constructs vs. p.A146V
(-)	18872.1		1.05643		1.12933			1	1.05643	0.965276	1.04926	0.928684	0.984385	0.940007
plenti 6.3	17864.1		1		1			0.946588	1	0.913718	0.993214	0.879081	0.931807	0.889799
plenti 6.2	19551		1.09443		1.12251			1.03597	1.09443	1	1.087	0.962092	1.0198	0.973822
WT	17986.2		1.00683		1.09235			0.953055	1.00683	0.919961	1	0.885087	0.938173	0.895878
pG12A	20321.4		1.13755		0.850511			1.07679	1.13755	1.0394	1.12983	1	1.05998	1.01219
pA146T	19171.5		1.07318		0.849342			1.01586	1.07318	0.980587	1.0659	0.943415	1	0.954918
pA146V	20076.6		1.12385		0.734735			1.06382	1.12385	1.02688	1.11622	0.987955	1.04721	1
p-STAT3 α/β
(-)	20857.3		1.19306					1	1.12933	1.00608	1.03386	1.32783	1.32966	1.53706
plenti 6.3	17482.2		1					0.885477	1	0.890858	0.915458	1.17576	1.17738	1.36104
plenti 6.2	21477.1		1.22851					0.99396	1.12251	1	1.02761	1.31981	1.32163	1.52778
WT	19227.2		1.09981					0.967251	1.09235	0.973128	1	1.28435	1.28611	1.48673
pG12A	16914.1		0.9675					0.753108	0.850511	0.757684	0.778607	1	1.00138	1.15758
pA146T	15935.1		0.9115					0.752073	0.849342	0.756643	0.777537	0.998626	1	1.15599
pA146V	14435.6		0.825731					0.650591	0.734735	0.654544	0.672619	0.863875	0.865063	1
