# Supplementary material for: Exon-4 Mutations in KRAS Affect MEK/ERK and PI3K/AKT Signaling in Human Multiple Myeloma Cell Lines
Source: Cancers (Basel). 2020 Feb 16;12(2):455. doi: 10.3390/cancers12020455 (PMC7072554; doi:10.3390/cancers12020455)
Supplement: Supplementary file 1 [file cancers-12-00455-s001.zip › Supplementary material/Table S4_intensity values corresponding to Figure S4 and Figure5_090120.xlsx]

## Sheet: A 
Table S4A Intensity ratios and fold change expression/activation of proteins after lentiviral transduction of JJN3 and OPM2 cells corresponding to Figure 5A and Figure S4A.
Please note that each intensity was calculated respecting the corresponding housekeeper and not necessarily the representative housekeeper shown in Figure 5A.
JJN3
KRAS
α-tubulin			Normalized to the negative control (plenti 6.2)		ratio (gene of interest/tubulin)			Fold change KRAS-OE-constructs vs. p.Lenti 6.2	Fold change KRAS-OE-constructs vs. WT	Fold change KRAS-OE-constructs vs. p.G12A	Fold change KRAS-OE-constructs vs. p.A146T	Fold change KRAS-OE-constructs vs. p.A146V
plenti 6.2	7829.81		1		1			1	1.04045	1.0172	0.981376	1.05254
WT	7525.4		0.961121		11351.3			0.961121	1	0.977655	0.943222	1.01162
pG12A	7697.4		0.983088		9492.12			0.983088	1.02286	1	0.96478	1.03474
pA146T	7978.4		1.01898		7391.54			1.01898	1.0602	1.03651	1	1.07251
pA146V	7438.98		0.950085		4116.56			0.950085	0.988517	0.966428	0.932391	1
KRAS
plenti 6.2	1		1					1	8.80954e-05	0.000105351	0.00013529	0.000242921
WT	10910		10910					11351.3	1	1.19587	1.53572	2.75748
pG12A	9331.59		9331.59					9492.12	0.836212	1	1.28419	2.30584
pA146T	7531.81		7531.81					7391.54	0.651161	0.778703	1	1.79556
pA146V	3911.08		3911.08					4116.56	0.36265	0.433682	0.556929	1
BRAF
α-tubulin			Normalized to the negative control (plenti 6.2)		ratio (gene of interest/tubulin)			Fold change KRAS-OE-constructs vs. p.Lenti 6.2	Fold change KRAS-OE-constructs vs. WT	Fold change KRAS-OE-constructs vs. p.G12A	Fold change KRAS-OE-constructs vs. p.A146T	Fold change KRAS-OE-constructs vs. p.A146V
plenti 6.2	17248.6		1		1			1	0.953606	0.970643	1.00098	1.01978
WT	18087.8		1.04865		0.87283			1.04865	1	1.01787	1.04968	1.0694
pG12A	17770.3		1.03025		0.739416			1.03025	0.982448	1	1.03126	1.05063
pA146T	17231.7		0.99902		0.802298			0.99902	0.952671	0.969692	1	1.01878
pA146V	16914		0.980601		1.07193			0.980601	0.935107	0.951813	0.981563	1
BRAF
plenti 6.2	11929.9		1					1	1.1457	1.35242	1.24642	0.9329
WT	10919.4		0.915294					0.87283	1	1.18043	1.08791	0.814263
pG12A	9088		0.76178					0.739416	0.847149	1	0.921623	0.689802
pA146T	9562		0.801512					0.802298	0.919192	1.08504	1	0.748464
pA146V	12539.9		1.05113					1.07193	1.2281	1.44969	1.33607	1
p-BRAF
α-tubulin			Normalized to the negative control (plenti 6.2)		ratio (gene of interest/tubulin)			Fold change KRAS-OE-constructs vs. p.Lenti 6.2	Fold change KRAS-OE-constructs vs. WT	Fold change KRAS-OE-constructs vs. p.G12A	Fold change KRAS-OE-constructs vs. p.A146T	Fold change KRAS-OE-constructs vs. p.A146V
plenti 6.2	9609.56		1		1			1	0.856088	0.788137	0.62746	0.569035
WT	11225		1.1681		0.783327			1.1681	1	0.920627	0.732939	0.664692
pG12A	12192.8		1.26881		0.721599			1.26881	1.08622	1	0.796131	0.721999
pA146T	15315		1.59373		0.649161			1.59373	1.36437	1.25608	1	0.906886
pA146V	16887.5		1.75736		0.679851			1.75736	1.50446	1.38504	1.10267	1
p-BRAF
plenti 6.2	12782		1					1	1.27661	1.38581	1.54045	1.47091
WT	11695.7		0.915009					0.783327	1	1.08554	1.20668	1.1522
pG12A	11702.9		0.915575					0.721599	0.921197	1	1.11159	1.06141
pA146T	13224.1		1.03459					0.649161	0.828722	0.899615	1	0.954857
pA146V	15271.3		1.19475					0.679851	0.867902	0.942146	1.04728	1
CRAF
α-tubulin			Normalized to the negative control (plenti 6.2)		ratio (gene of interest/tubulin)			Fold change KRAS-OE-constructs vs. p.Lenti 6.2	Fold change KRAS-OE-constructs vs. WT	Fold change KRAS-OE-constructs vs. p.G12A	Fold change KRAS-OE-constructs vs. p.A146T	Fold change KRAS-OE-constructs vs. p.A146V
plenti 6.2	7917.33		1		1			1	0.892318	0.848075	0.853444	0.962678
WT	8872.76		1.12068		1.09753			1.12068	1	0.950418	0.956435	1.07885
pG12A	9335.64		1.17914		1.2426			1.17914	1.05217	1	1.00633	1.13513
pA146T	9276.91		1.17172		1.23081			1.17172	1.04555	0.993709	1	1.12799
pA146V	8224.28		1.03877		1.44812			1.03877	0.926913	0.880955	0.886532	1
CRAF
plenti 6.2	3522.36		1					1	0.911134	0.804763	0.812471	0.69055
WT	4332.43		1.22998					1.09753	1	0.883254	0.891714	0.757902
pG12A	5160.96		1.4652					1.2426	1.13218	1	1.00958	0.858079
pA146T	5079.84		1.44217					1.23081	1.12144	0.990513	1	0.849938
pA146V	5298.55		1.50426					1.44812	1.31943	1.16539	1.17656	1
p-CRAF
α-tubulin			Normalized to the negative control (plenti 6.2)		ratio (gene of interest/tubulin)			Fold change KRAS-OE-constructs vs. p.Lenti 6.2	Fold change KRAS-OE-constructs vs. WT	Fold change KRAS-OE-constructs vs. p.G12A	Fold change KRAS-OE-constructs vs. p.A146T	Fold change KRAS-OE-constructs vs. p.A146V
plenti 6.2	6640.67		1		1			1	0.911528	0.799251	0.766438	0.749314
WT	7285.2		1.09706		1.12115			1.09706	1	0.876825	0.840828	0.822042
pG12A	8308.62		1.25117		1.19323			1.25117	1.14048	1	0.958946	0.937521
pA146T	8664.33		1.30474		1.22785			1.30474	1.1893	1.04281	1	0.977658
pA146V	8862.33		1.33455		1.18534			1.33455	1.21648	1.06664	1.02285	1
p-CRAF
plenti 6.2	20008.4		1					1	0.891937	0.838059	0.814433	0.843638
WT	24609.8		1.22997					1.12115	1	0.939594	0.913106	0.945849
pG12A	29871.3		1.49294					1.19323	1.06429	1	0.971809	1.00666
pA146T	32053.8		1.60202					1.22785	1.09516	1.02901	1	1.03586
pA146V	31651.3		1.5819					1.18534	1.05725	0.993387	0.965382	1
MEK 1/2
α-tubulin			Normalized to the negative control (plenti 6.2)		ratio (gene of interest/tubulin)			Fold change KRAS-OE-constructs vs. p.Lenti 6.2	Fold change KRAS-OE-constructs vs. WT	Fold change KRAS-OE-constructs vs. p.G12A	Fold change KRAS-OE-constructs vs. p.A146T	Fold change KRAS-OE-constructs vs. p.A146V
pLenti 6.2	3870.16		0.25349		3.94493			1	0.967743	0.962688	0.961015	1.00616
WT	3999.16		0.261939		3.95913			1.03333	1	0.994776	0.993047	1.0397
pG12A	4020.16		0.263315		4.20857			1.03876	1.00525	1	0.998262	1.04516
pA146T	4027.16		0.263773		3.92227			1.04057	1.007	1.00174	1	1.04698
pA146V	3846.46		0.251937		4.03146			0.993874	0.961815	0.956791	0.955128	1
MEK 1/2
pLenti 6.2	19208.7		1					1	0.996414	0.937355	1.00578	0.978535
WT	19920.4		1.03705					1.0036	1	0.940729	1.0094	0.982057
pG12A	21286.7		1.10818					1.06683	1.06301	1	1.073	1.04393
pA146T	19873.1		1.03459					0.994255	0.99069	0.93197	1	0.972913
pA146V	19509.8		1.01568					1.02194	1.01827	0.957917	1.02784	1
p-MEK 1/2
α-tubulin			Normalized to the negative control (plenti 6.2)		ratio (gene of interest/tubulin)			Fold change KRAS-OE-constructs vs. p.Lenti 6.2	Fold change KRAS-OE-constructs vs. WT	Fold change KRAS-OE-constructs vs. p.G12A	Fold change KRAS-OE-constructs vs. p.A146T	Fold change KRAS-OE-constructs vs. p.A146V
plenti 6.2	5745.76		1		1			1	0.705174	0.376339	0.386168	0.5369
WT	8148		1.41809		1.03763			1.41809	1	0.533683	0.547621	0.761373
pG12A	15267.5		2.65718		1.00077			2.65718	1.87377	1	1.02612	1.42664
pA146T	14878.9		2.58955		1.0147			2.58955	1.82608	0.974548	1	1.39033
pA146V	10701.7		1.86254		1.02957			1.86254	1.31342	0.700948	0.719254	1
p-MEK 1/2
plenti 6.2	5721.47		1					1	0.963733	0.99923	0.985514	0.971278
WT	8418.88		1.47145					1.03763	1	1.03683	1.0226	1.00783
pG12A	15214.7		2.65923					1.00077	0.964476	1	0.986273	0.972027
pA146T	15033.8		2.62761					1.0147	0.977899	1.01392	1	0.985555
pA146V	10971.6		1.91762					1.02957	0.992232	1.02878	1.01466	1
ERK 1/2
α-tubulin			Normalized to the negative control (plenti 6.2)		ratio (gene of interest/tubulin)			Fold change KRAS-OE-constructs vs. p.Lenti 6.2	Fold change KRAS-OE-constructs vs. WT	Fold change KRAS-OE-constructs vs. p.G12A	Fold change KRAS-OE-constructs vs. p.A146T	Fold change KRAS-OE-constructs vs. p.A146V
plenti 6.2	3870.16		1		1			1	0.967743	0.962688	0.961015	1.00616
WT	3999.16		1.03333		1.08622			1.03333	1	0.994776	0.993047	1.0397
pG12A	4020.16		1.03876		1.16928			1.03876	1.00525	1	0.998262	1.04516
pA146T	4027.16		1.04057		1.05183			1.04057	1.007	1.00174	1	1.04698
pA146V	3846.46		0.993874		0.990335			0.993874	0.961815	0.956791	0.955128	1
ERK 1/2
plenti 6.2	21861.3		1					1	0.920621	0.855224	0.950722	1.00976
WT	24537.8		1.12243					1.08622	1	0.928964	1.0327	1.09682
pG12A	26552.9		1.2146					1.16928	1.07647	1	1.11166	1.1807
pA146T	23927.3		1.0945					1.05183	0.968339	0.899552	1	1.0621
pA146V	21517.4		0.984268					0.990335	0.911723	0.846958	0.941533	1
p-ERK 1/2
α-tubulin			Normalized to the negative control (plenti 6.2)		ratio (gene of interest/tubulin)			Fold change KRAS-OE-constructs vs. p.Lenti 6.2	Fold change KRAS-OE-constructs vs. WT	Fold change KRAS-OE-constructs vs. p.G12A	Fold change KRAS-OE-constructs vs. p.A146T	Fold change KRAS-OE-constructs vs. p.A146V
plenti 6.2	3870.16		1		1			1	0.967743	0.962688	0.961015	1.00616
WT	3999.16		1.03333		1.01567			1.03333	1	0.994776	0.993047	1.0397
pG12A	4020.16		1.03876		1.45637			1.03876	1.00525	1	0.998262	1.04516
pA146T	4027.16		1.04057		1.39143			1.04057	1.007	1.00174	1	1.04698
pA146V	3846.46		0.993874		0.924554			0.993874	0.961815	0.956791	0.955128	1
p-ERK 1/2
plenti 6.2	14560		1					1	0.984576	0.68664	0.718683	1.0816
WT	15281		1.04952					1.01567	1	0.697397	0.729941	1.09855
pG12A	22026.5		1.51281					1.45637	1.4339	1	1.04667	1.57521
pA146T	21081.1		1.44788					1.39143	1.36997	0.955415	1	1.50498
pA146V	13379		0.918891					0.924554	0.910294	0.634836	0.664461	1
AKT
α-tubulin			Normalized to the negative control (plenti 6.2)		ratio (gene of interest/tubulin)			Fold change KRAS-OE-constructs vs. p.Lenti 6.2	Fold change KRAS-OE-constructs vs. WT	Fold change KRAS-OE-constructs vs. p.G12A	Fold change KRAS-OE-constructs vs. p.A146T	Fold change KRAS-OE-constructs vs. p.A146V
plenti 6.2	12272.8		1		1			1	0.898341	0.878416	0.846943	0.821104
WT	13661.6		1.11316		0.738813			1.11316	1	0.977821	0.942786	0.914023
pG12A	13971.5		1.13841		0.591339			1.13841	1.02268	1	0.96417	0.934755
pA146T	14490.7		1.18072		0.612611			1.18072	1.06069	1.03716	1	0.969491
pA146V	14946.7		1.21787		0.763728			1.21787	1.09406	1.0698	1.03147	1
AKT
plenti 6.2	5354.07		1					1	1.35352	1.69108	1.63236	1.30937
WT	4403.3		0.82242					0.738813	1	1.24939	1.20601	0.967377
pG12A	3604.3		0.673187					0.591339	0.80039	1	0.965276	0.774279
pA146T	3872.71		0.72332					0.612611	0.829183	1.03597	1	0.802132
pA146V	4979.95		0.930124					0.763728	1.03372	1.29152	1.24668	1
p-AKT
α-tubulin			Normalized to the negative control (plenti 6.2)		ratio (gene of interest/tubulin)			Fold change KRAS-OE-constructs vs. p.Lenti 6.2	Fold change KRAS-OE-constructs vs. WT	Fold change KRAS-OE-constructs vs. p.G12A	Fold change KRAS-OE-constructs vs. p.A146T	Fold change KRAS-OE-constructs vs. p.A146V
plenti 6.2	11773.8		1		1			1	1.0682	1.06965	0.974541	1.02223
WT	11022.1		0.936159		0.987926			0.936159	1	1.00136	0.912324	0.956972
pG12A	11007.1		0.934885		0.918109			0.934885	0.998639	1	0.911083	0.95567
pA146T	12081.4		1.02612		1.07491			1.02612	1.0961	1.09759	1	1.04894
pA146V	11517.7		0.978251		1.19215			0.978251	1.04496	1.04639	0.953345	1
p-AKT
plenti 6.2	3400.6		1					1	1.01222	1.0892	0.930308	0.838823
WT	3145.06		0.924856					0.987926	1	1.07605	0.919076	0.828695
pG12A	2918.82		0.858326					0.918109	0.929329	1	0.854124	0.77013
pA146T	3750.84		1.10299					1.07491	1.08805	1.17079	1	0.901661
pA146V	3965.84		1.16622					1.19215	1.20672	1.29848	1.10906	1
p-mTOR
α-tubulin			Normalized to the negative control (plenti 6.2)		ratio (gene of interest/tubulin)			Fold change KRAS-OE-constructs vs. p.Lenti 6.2	Fold change KRAS-OE-constructs vs. WT	Fold change KRAS-OE-constructs vs. p.G12A	Fold change KRAS-OE-constructs vs. p.A146T	Fold change KRAS-OE-constructs vs. p.A146V
plenti 6.2	3649.11		1		1			1	0.940679	0.98239	0.933839	0.934585
WT	3879.23		1.06306		1.00995			1.06306	1	1.04434	0.992729	0.993522
pG12A	3714.53		1.01793		1.1529			1.01793	0.957541	1	0.950579	0.951339
pA146T	3907.65		1.07085		1.10148			1.07085	1.00732	1.05199	1	1.0008
pA146V	3904.53		1.06999		1.14706			1.06999	1.00652	1.05115	0.999201	1
p-mTOR
plenti 6.2	5063.6		1					1	0.990148	0.867377	0.907871	0.871797
WT	5436.48		1.07364					1.00995	1	0.876007	0.916904	0.880471
pG12A	5942.48		1.17357					1.1529	1.14154	1	1.04669	1.0051
pA146T	5972.6		1.17952					1.10148	1.09063	0.955397	1	0.960265
pA146V	6214.77		1.22734					1.14706	1.13576	0.99493	1.04138	1
p-STAT α/β
α-tubulin			Normalized to the negative control (plenti 6.2)		ratio (gene of interest/tubulin)			Fold change KRAS-OE-constructs vs. p.Lenti 6.2	Fold change KRAS-OE-constructs vs. WT	Fold change KRAS-OE-constructs vs. p.G12A	Fold change KRAS-OE-constructs vs. p.A146T	Fold change KRAS-OE-constructs vs. p.A146V
plenti 6.2	6633.76		1		1			1	1.16359	1.43904	1.25143	1.06584
WT	5701.1		0.859408		1.13281			0.859408	1	1.23672	1.07549	0.91599
pG12A	4609.86		0.694909		1.29448			0.694909	0.808591	1	0.869632	0.740661
pA146T	5300.93		0.799084		1.45139			0.799084	0.929808	1.14991	1	0.851695
pA146V	6223.98		0.938228		1.42667			0.938228	1.09172	1.35015	1.17413	1
p-STAT α/β
plenti 6.2	10463.2		1					1	0.882757	0.772509	0.688995	0.700933
WT	10186.5		0.97355					1.13281	1	0.87511	0.780504	0.794027
pG12A	9412.17		0.899548					1.29448	1.14271	1	0.891893	0.907346
pA146T	12135.1		1.15978					1.45139	1.28122	1.12121	1	1.01733
pA146V	14005.5		1.33854					1.42667	1.2594	1.10212	0.982969	1
OPM2
KRAS
α-tubulin			Normalized to the negative control (plenti 6.2)		ratio (gene of interest/tubulin)			Fold change KRAS-OE-constructs vs. p.Lenti 6.2	Fold change KRAS-OE-constructs vs. WT	Fold change KRAS-OE-constructs vs. p.G12A	Fold change KRAS-OE-constructs vs. p.A146T	Fold change KRAS-OE-constructs vs. p.A146V
plenti 6.2	8640.69		1		1			1	0.974648	0.841098	0.836009	0.937314
WT	8865.45		1.02601		17364.5			1.02601	1	0.862976	0.857755	0.961694
pG12A	10273.1		1.18892		11468.3			1.18892	1.15878	1	0.993949	1.11439
pA146T	10335.6		1.19616		918.48			1.19616	1.16583	1.00609	1	1.12118
pA146V	9218.57		1.06688		4459.33			1.06688	1.03983	0.89735	0.89192	1
KRAS
plenti 6.2	1		1					1	5.75889e-05	8.71973e-05	0.00108876	0.000224249
WT	17816.1		17816.1					17364.5	1	1.51413	18.9057	3.89396
pG12A	13634.9		13634.9					11468.3	0.660443	1	12.4861	2.57174
pA146T	1098.65		1098.65					918.48	0.0528942	0.0800889	1	0.205968
pA146V	4757.57		4757.57					4459.33	0.256808	0.388842	4.85512	1
BRAF
α-tubulin			Normalized to the negative control (plenti 6.2)		ratio (gene of interest/tubulin)			Fold change KRAS-OE-constructs vs. p.Lenti 6.2	Fold change KRAS-OE-constructs vs. WT	Fold change KRAS-OE-constructs vs. p.G12A	Fold change KRAS-OE-constructs vs. p.A146T	Fold change KRAS-OE-constructs vs. p.A146V
plenti 6.2	24569		1		1			1	0.920262	0.94518	0.956078	1.03139
WT	26697.9		1.08665		1.01967			1.08665	1	1.02708	1.03892	1.12075
pG12A	25994		1.058		1.18099			1.058	0.973637	1	1.01153	1.09121
pA146T	25697.7		1.04594		1.14661			1.04594	0.962539	0.988602	1	1.07877
pA146V	23821.3		0.969568		1.15484			0.969568	0.892257	0.916416	0.926982	1
BRAF
plenti 6.2	21561.3		1					1	0.980708	0.846748	0.872136	0.86592
WT	23890.5		1.10802					1.01967	1	0.863405	0.889293	0.882954
pG12A	26940.6		1.24949					1.18099	1.15821	1	1.02998	1.02264
pA146T	25858.2		1.19929					1.14661	1.12449	0.970889	1	0.992872
pA146V	24142.2		1.1197					1.15484	1.13256	0.977859	1.00718	1
p-BRAF
α-tubulin			Normalized to the negative control (plenti 6.2)		ratio (gene of interest/tubulin)			Fold change KRAS-OE-constructs vs. p.Lenti 6.2	Fold change KRAS-OE-constructs vs. WT	Fold change KRAS-OE-constructs vs. p.G12A	Fold change KRAS-OE-constructs vs. p.A146T	Fold change KRAS-OE-constructs vs. p.A146V
plenti 6.2	24422.6		1		1			1	0.949789	0.836151	1.02108	1.09582
WT	25713.7		1.05287		0.990585			1.05287	1	0.880354	1.07506	1.15375
pG12A	29208.4		1.19596		1.04018			1.19596	1.13591	1	1.22117	1.31055
pA146T	23918.4		0.979353		1.04412			0.979353	0.930179	0.818887	1	1.07319
pA146V	22287.1		0.912561		1.11127			0.912561	0.86674	0.763039	0.9318	1
p-BRAF
plenti 6.2	21046.8		1					1	1.0095	0.961373	0.957743	0.899872
WT	21950.8		1.04295					0.990585	1	0.952321	0.948726	0.8914
pG12A	26182.5		1.24401					1.04018	1.05007	1	0.996225	0.936029
pA146T	21521.7		1.02256					1.04412	1.05405	1.00379	1	0.939576
pA146V	21343.6		1.0141					1.11127	1.12183	1.06834	1.06431	1
CRAF
α-tubulin			Normalized to the negative control (plenti 6.2)		ratio (gene of interest/tubulin)			Fold change KRAS-OE-constructs vs. p.Lenti 6.2	Fold change KRAS-OE-constructs vs. WT	Fold change KRAS-OE-constructs vs. p.G12A	Fold change KRAS-OE-constructs vs. p.A146T	Fold change KRAS-OE-constructs vs. p.A146V
plenti 6.2	6198.33		1		1			1	0.862031	0.769234	0.77621	0.992308
WT	7190.38		1.16005		1.00808			1.16005	1	0.892351	0.900443	1.15113
pG12A	8057.79		1.29999		1.22563			1.29999	1.12064	1	1.00907	1.28999
pA146T	7985.38		1.28831		1.25582			1.28831	1.11056	0.991013	1	1.2784
pA146V	6246.38		1.00775		1.62975			1.00775	0.868713	0.775197	0.782227	1
CRAF
plenti 6.2	3312.84		1					1	0.991981	0.815909	0.796295	0.61359
WT	3874.13		1.16943					1.00808	1	0.822505	0.802732	0.618551
pG12A	5278.38		1.59331					1.22563	1.2158	1	0.97596	0.752033
pA146T	5359.79		1.61788					1.25582	1.24575	1.02463	1	0.770557
pA146V	5440.96		1.64239					1.62975	1.61668	1.32973	1.29776	1
p-CRAF
α-tubulin			Normalized to the negative control (plenti 6.2)		ratio (gene of interest/tubulin)			Fold change KRAS-OE-constructs vs. p.Lenti 6.2	Fold change KRAS-OE-constructs vs. WT	Fold change KRAS-OE-constructs vs. p.G12A	Fold change KRAS-OE-constructs vs. p.A146T	Fold change KRAS-OE-constructs vs. p.A146V
plenti 6.2	5955.18		1		1			1	0.907581	0.883279	0.910913	1.11136
WT	6561.6		1.10183		1.09421			1.10183	1	0.973223	1.00367	1.22453
pG12A	6742.13		1.13215		1.46438			1.13215	1.02751	1	1.03129	1.25822
pA146T	6537.6		1.0978		1.25576			1.0978	0.996342	0.969663	1	1.22005
pA146V	5358.48		0.8998		1.45025			0.8998	0.816642	0.794775	0.81964	1
p-CRAF
plenti 6.2	5418.1		1					1	0.913904	0.682882	0.796333	0.689536
WT	6532.23		1.20563					1.09421	1	0.747214	0.871353	0.754495
pG12A	8982.64		1.65789					1.46438	1.3383	1	1.16614	1.00974
pA146T	7469.23		1.37857					1.25576	1.14764	0.857533	1	0.865889
pA146V	7070.28		1.30494					1.45025	1.32539	0.990349	1.15488	1
MEK 1/2
α-tubulin			Normalized to the negative control (plenti 6.2)		ratio (gene of interest/tubulin)			Fold change KRAS-OE-constructs vs. p.Lenti 6.2	Fold change KRAS-OE-constructs vs. WT	Fold change KRAS-OE-constructs vs. p.G12A	Fold change KRAS-OE-constructs vs. p.A146T	Fold change KRAS-OE-constructs vs. p.A146V
pLenti 6.2	4202.58		1		1			1	1.01448	1.06463	1.06641	1.38907
WT	4142.58		0.985723		1.07099			0.985723	1	1.04943	1.05118	1.36924
pG12A	3947.46		0.939294		1.2752			0.939294	0.952899	1	1.00167	1.30475
pA146T	3940.87		0.937727		1.18711			0.937727	0.951309	0.998332	1	1.30257
pA146V	3025.46		0.719905		1.48676			0.719905	0.730332	0.766432	0.767713	1
MEK 1/2
pLenti 6.2	16561.9		1					1	0.933719	0.784194	0.842382	0.672602
WT	17484.3		1.0557					1.07099	1	0.83986	0.902179	0.720347
pG12A	19837.5		1.19778					1.2752	1.19067	1	1.0742	0.857698
pA146T	18436.4		1.11319					1.18711	1.10843	0.930924	1	0.798452
pA146V	17726.6		1.07033					1.48676	1.38822	1.16591	1.25242	1
p-MEK 1/2
α-tubulin			Normalized to the negative control (plenti 6.2)		ratio (gene of interest/tubulin)			Fold change KRAS-OE-constructs vs. p.Lenti 6.2	Fold change KRAS-OE-constructs vs. WT	Fold change KRAS-OE-constructs vs. p.G12A	Fold change KRAS-OE-constructs vs. p.A146T	Fold change KRAS-OE-constructs vs. p.A146V
plenti 6.2	4202.58		1		1			1	1.01448	1.06463	1.06641	1.38907
WT	4142.58		0.985723		1.01448			0.985723	1	1.04943	1.05118	1.36924
pG12A	3947.46		0.939294		8542.35			0.939294	0.952899	1	1.00167	1.30475
pA146T	3940.87		0.937727		2364			0.937727	0.951309	0.998332	1	1.30257
pA146V	3025.46		0.719905		5736.94			0.719905	0.730332	0.766432	0.767713	1
p-MEK 1/2
plenti 6.2	1		1					1	0.985723	0.000117064	0.000423011	0.000174309
WT	1		1					1.01448	1	0.000118759	0.000429138	0.000176833
pG12A	8023.78		8023.78					8542.35	8420.39	1	3.61351	1.48901
pA146T	2216.79		2216.79					2364	2330.25	0.276739	1	0.412067
pA146V	4130.05		4130.05					5736.94	5655.04	0.671588	2.42679	1
ERK 1/2
α-tubulin			Normalized to the negative control (plenti 6.2)		ratio (gene of interest/tubulin)			Fold change KRAS-OE-constructs vs. p.Lenti 6.2	Fold change KRAS-OE-constructs vs. WT	Fold change KRAS-OE-constructs vs. p.G12A	Fold change KRAS-OE-constructs vs. p.A146T	Fold change KRAS-OE-constructs vs. p.A146V
plenti 6.2	4202.58		1		1			1	1.01448	1.06463	1.06641	1.38907
WT	4142.58		0.985723		0.970265			0.985723	1	1.04943	1.05118	1.36924
pG12A	3947.46		0.939294		1.16727			0.939294	0.952899	1	1.00167	1.30475
pA146T	3940.87		0.937727		1.09258			0.937727	0.951309	0.998332	1	1.30257
pA146V	3025.46		0.719905		1.45686			0.719905	0.730332	0.766432	0.767713	1
ERK 1/2
plenti 6.2	20158		1					1	1.03065	0.856698	0.915262	0.68641
WT	19279.4		0.956413					0.970265	1	0.831224	0.888047	0.666
pG12A	22101.5		1.09641					1.16727	1.20305	1	1.06836	0.801228
pA146T	20652.8		1.02454					1.09258	1.12607	0.936014	1	0.74996
pA146V	21141.7		1.0488					1.45686	1.5015	1.24808	1.3334	1
p-ERK 1/2
α-tubulin			Normalized to the negative control (plenti 6.2)		ratio (gene of interest/tubulin)			Fold change KRAS-OE-constructs vs. p.Lenti 6.2	Fold change KRAS-OE-constructs vs. WT	Fold change KRAS-OE-constructs vs. p.G12A	Fold change KRAS-OE-constructs vs. p.A146T	Fold change KRAS-OE-constructs vs. p.A146V
plenti 6.2	4202.58		1		1			1	1.01448	1.06463	1.06641	1.38907
WT	4142.58		0.985723		2.28974			0.985723	1	1.04943	1.05118	1.36924
pG12A	3947.46		0.939294		6.00844			0.939294	0.952899	1	1.00167	1.30475
pA146T	3940.87		0.937727		2.14314			0.937727	0.951309	0.998332	1	1.30257
pA146V	3025.46		0.719905		2.64225			0.719905	0.730332	0.766432	0.767713	1
p-ERK 1/2
plenti 6.2	4201.47		1					1	0.436732	0.166432	0.466605	0.378465
WT	9482.9		2.25705					2.28974	1	0.381086	1.0684	0.866585
pG12A	23711.8		5.64369					6.00844	2.62408	1	2.80357	2.27399
pA146T	8443.61		2.00968					2.14314	0.935977	0.356688	1	0.811104
pA146V	7991.9		1.90217					2.64225	1.15395	0.439756	1.23289	1
AKT
α-tubulin			Normalized to the negative control (plenti 6.2)		ratio (gene of interest/tubulin)			Fold change KRAS-OE-constructs vs. p.Lenti 6.2	Fold change KRAS-OE-constructs vs. WT	Fold change KRAS-OE-constructs vs. p.G12A	Fold change KRAS-OE-constructs vs. p.A146T	Fold change KRAS-OE-constructs vs. p.A146V
plenti 6.2	19565.8		1		1			1	1.01535	1.02547	0.985033	1.01352
WT	19270		0.984883		0.969045			0.984883	1	1.00997	0.970142	0.998196
pG12A	19079.8		0.975163		1.14554			0.975163	0.990131	1	0.960568	0.988345
pA146T	19863.1		1.01519		0.972128			1.01519	1.03078	1.04105	1	1.02892
pA146V	19304.8		0.986663		1.06312			0.986663	1.00181	1.01179	0.971895	1
AKT
plenti 6.2	13627.9		1					1	1.03194	0.872951	1.02867	0.940629
WT	13006.4		0.954396					0.969045	1	0.845929	0.996829	0.911511
pG12A	15223.5		1.11709					1.14554	1.18213	1	1.17838	1.07753
pA146T	13449.3		0.986899					0.972128	1.00318	0.848621	1	0.914411
pA146V	14294.8		1.04894					1.06312	1.09708	0.928051	1.0936	1
p-AKT
α-tubulin			Normalized to the negative control (plenti 6.2)		ratio (gene of interest/tubulin)			Fold change KRAS-OE-constructs vs. p.Lenti 6.2	Fold change KRAS-OE-constructs vs. WT	Fold change KRAS-OE-constructs vs. p.G12A	Fold change KRAS-OE-constructs vs. p.A146T	Fold change KRAS-OE-constructs vs. p.A146V
plenti 6.2	15653.2		1		1			1	0.950612	0.916576	0.996641	1.05554
WT	16466.4		1.05195		1.09405			1.05195	1	0.964195	1.04842	1.11038
pG12A	17077.9		1.09102		1.59775			1.09102	1.03713	1	1.08735	1.15161
pA146T	15705.9		1.00337		1.31137			1.00337	0.953816	0.919665	1	1.0591
pA146V	14829.5		0.947381		1.6208			0.947381	0.900592	0.868346	0.944199	1
p-AKT
plenti 6.2	15909.6		1					1	0.914037	0.625879	0.762561	0.616978
WT	18310.1		1.15089					1.09405	1	0.684742	0.834278	0.675003
pG12A	27733.2		1.74317					1.59775	1.4604	1	1.21838	0.985778
pA146T	20933.7		1.31579					1.31137	1.19864	0.82076	1	0.809087
pA146V	24429.5		1.53552					1.6208	1.48147	1.01443	1.23596	1
p-mTOR
α-tubulin			Normalized to the negative control (plenti 6.2)		ratio (gene of interest/tubulin)			Fold change KRAS-OE-constructs vs. p.Lenti 6.2	Fold change KRAS-OE-constructs vs. WT	Fold change KRAS-OE-constructs vs. p.G12A	Fold change KRAS-OE-constructs vs. p.A146T	Fold change KRAS-OE-constructs vs. p.A146V
plenti 6.2	4139.94		1		1			1	0.979881	0.930877	0.942748	1.06583
WT	4224.94		1.02053		1.03689			1.02053	1	0.94999	0.962104	1.08772
pG12A	4447.35		1.07426		1.04479			1.07426	1.05264	1	1.01275	1.14498
pA146T	4391.35		1.06073		0.991788			1.06073	1.03939	0.987408	1	1.13056
pA146V	3884.23		0.938234		0.93662			0.938234	0.919358	0.873381	0.884518	1
p-mTOR
plenti 6.2	3284.99		1					1	0.964421	0.957127	1.00828	1.06767
WT	3476.11		1.05818					1.03689	1	0.992437	1.04548	1.10706
pG12A	3686.99		1.12237					1.04479	1.00762	1	1.05344	1.11549
pA146T	3455.87		1.05202					0.991788	0.956501	0.949267	1	1.0589
pA146V	2886.75		0.878769					0.93662	0.903297	0.896465	0.944376	1
p-STAT α/β
α-tubulin			Normalized to the negative control (plenti 6.2)		ratio (gene of interest/tubulin)			Fold change KRAS-OE-constructs vs. p.Lenti 6.2	Fold change KRAS-OE-constructs vs. WT	Fold change KRAS-OE-constructs vs. p.G12A	Fold change KRAS-OE-constructs vs. p.A146T	Fold change KRAS-OE-constructs vs. p.A146V
plenti 6.2	4202.58		1		1			1	1.01448	1.06463	1.06641	1.38907
WT	4142.58		0.985723		0.81656			0.985723	1	1.04943	1.05118	0.665583
pG12A	3947.46		0.939294		0.867798			0.939294	0.952899	1	1.00167	0.634233
pA146T	3940.87		0.937727		0.7391			0.937727	0.951309	0.998332	1	0.633175
pA146V	3025.46		0.719905		0.928753			0.719905	0.730332	0.766432	0.767713	0.486096
p-STAT α/β
plenti 6.2	43059.7		1					1	1.22465	1.15234	1.353	1.07671
WT	34658.8		0.804902					0.81656	1	0.940956	1.1048	0.879201
pG12A	35098.7		0.815118					0.867798	1.06275	1	1.17413	0.934369
pA146T	29843.5		0.693074					0.7391	0.905139	0.851696	1	0.795799
pA146V	28790.3		0.668614					0.928753	1.1374	1.07024	1.2566	1

## Sheet: B
Table S4B Intensity ratios and fold change expression/activation of proteins after transfection/transposition of JJN3 and OPM2 cells, corresponding to Figure 5B and Figure S4B.
Please note that each intensity was calculated respecting the corresponding housekeeper and not necessarily the representative housekeeper shown in Figure 5B.
JJN3
HA-Tag
α-tubulin			Normalized to the negative control (pT2-CAG-puro)		ratio (gene of interest/tubulin)			Fold change KRAS-OE-constructs vs. pT2-CAG-puro	Fold change KRAS-OE-constructs vs. WT	Fold change KRAS-OE-constructs vs. p.G12A	Fold change KRAS-OE-constructs vs. p.A146T	Fold change KRAS-OE-constructs vs. p.A146V
pT2-CAG-puro	9409.83		1		1			1	0.902723	0.92242	0.915703	0.862184
WT	10423.8		1.10776		30468.9			1.10776	1	1.02182	1.01438	0.955092
pG12A	10201.2		1.08411		27200.4			1.08411	0.978646	1	0.992718	0.934698
pA146T	10276.1		1.09206		26180.4			1.09206	0.985825	1.00734	1	0.941554
pA146V	10914		1.15985		22024.3			1.15985	1.04702	1.06986	1.06207	1
HA-Tag
pT2-CAG-puro	1		1					1	3.28203e-05	3.67642e-05	3.81966e-05	4.54045e-05
WT	33752.3		33752.3					30468.9	1	1.12017	1.16381	1.38343
pG12A	29488.1		29488.1					27200.4	0.892726	1	1.03896	1.23502
pA146T	28590.4		28590.4					26180.4	0.859247	0.962498	1	1.18871
pA146V	25544.7		25544.7					22024.3	0.722843	0.809703	0.841251	1
KRAS
α-tubulin			Normalized to the negative control (pT2-CAG-puro)		ratio (gene of interest/tubulin)			Fold change KRAS-OE-constructs vs. pT2-CAG-puro	Fold change KRAS-OE-constructs vs. WT	Fold change KRAS-OE-constructs vs. p.G12A	Fold change KRAS-OE-constructs vs. p.A146T	Fold change KRAS-OE-constructs vs. p.A146V
pT2-CAG-puro	9409.83		1		1			1	0.902723	0.92242	0.915703	0.862184
WT	10423.8		1.10776		15350			1.10776	1	1.02182	1.01438	0.955092
pG12A	10201.2		1.08411		4790.83			1.08411	0.978646	1	0.992718	0.934698
pA146T	10276.1		1.09206		5652.46			1.09206	0.985825	1.00734	1	0.941554
pA146V	10914		1.15985		3274.5			1.15985	1.04702	1.06986	1.06207	1
KRAS
pT2-CAG-puro	1		1					1	6.51467e-05	0.000208732	0.000176914	0.00030539
WT	17004.1		17004.1					15350	1	3.20403	2.71562	4.68773
pG12A	5193.76		5193.76					4790.83	0.312107	1	0.847565	1.46307
pA146T	6172.81		6172.81					5652.46	0.368239	1.17985	1	1.72621
pA146V	3797.91		3797.91					3274.5	0.213323	0.683493	0.579305	1
BRAF
α-tubulin			Normalized to the negative control (pT2-CAG-puro)		ratio (gene of interest/tubulin)			Fold change KRAS-OE-constructs vs. pT2-CAG-puro	Fold change KRAS-OE-constructs vs. WT	Fold change KRAS-OE-constructs vs. p.G12A	Fold change KRAS-OE-constructs vs. p.A146T	Fold change KRAS-OE-constructs vs. p.A146V
pT2-CAG-puro	9409.83		1		1			1	0.902723	0.92242	0.915703	0.862184
WT	10423.8		1.10776		0.954789			1.10776	1	1.02182	1.01438	0.955092
pG12A	10201.2		1.08411		0.783994			1.08411	0.978646	1	0.992718	0.934698
pA146T	10276.1		1.09206		0.65839			1.09206	0.985825	1.00734	1	0.941554
pA146V	10914		1.15985		0.796896			1.15985	1.04702	1.06986	1.06207	1
BRAF
pT2-CAG-puro	17020.9		1					1	1.04735	1.27552	1.51886	1.25487
WT	18002.6		1.05768					0.954789	1	1.21785	1.45019	1.19813
pG12A	14466.6		0.849932					0.783994	0.821118	1	1.19077	0.983809
pA146T	12238		0.718999					0.65839	0.689566	0.839789	1	0.826193
pA146V	15732		0.924277					0.796896	0.834631	1.01646	1.21037	1
p-BRAF
α-tubulin			Normalized to the negative control (pT2-CAG-puro)		ratio (gene of interest/tubulin)			Fold change KRAS-OE-constructs vs. pT2-CAG-puro	Fold change KRAS-OE-constructs vs. WT	Fold change KRAS-OE-constructs vs. p.G12A	Fold change KRAS-OE-constructs vs. p.A146T	Fold change KRAS-OE-constructs vs. p.A146V
pT2-CAG-puro	32602.2		1		1			1	0.905603	0.866808	0.956858	0.999926
WT	36000.6		1.10424		0.89932			1.10424	1	0.957161	1.0566	1.10416
pG12A	37611.9		1.15366		0.890434			1.15366	1.04476	1	1.10389	1.15357
pA146T	34072.2		1.04509		0.934908			1.04509	0.946434	0.90589	1	1.04501
pA146V	32604.7		1.00007		0.983632			1.00007	0.90567	0.866872	0.956929	1
p-BRAF
pT2-CAG-puro	25063.1		1					1	1.11195	1.12305	1.06962	1.01664
WT	24889.2		0.993062					0.89932	1	1.00998	0.961934	0.914285
pG12A	25746.2		1.02726					0.890434	0.990119	1	0.952429	0.905251
pA146T	24488.2		0.977061					0.934908	1.03957	1.04995	1	0.950466
pA146V	24654.7		0.983705					0.983632	1.09375	1.10467	1.05212	1
CRAF
α-tubulin			Normalized to the negative control (pT2-CAG-puro)		ratio (gene of interest/tubulin)			Fold change KRAS-OE-constructs vs. pT2-CAG-puro	Fold change KRAS-OE-constructs vs. WT	Fold change KRAS-OE-constructs vs. p.G12A	Fold change KRAS-OE-constructs vs. p.A146T	Fold change KRAS-OE-constructs vs. p.A146V
pT2-CAG-puro	9409.83		1		1			1	0.902723	0.92242	0.915703	0.862184
WT	10423.8		1.10776		0.931068			1.10776	1	1.02182	1.01438	0.955092
pG12A	10201.2		1.08411		0.996866			1.08411	0.978646	1	0.992718	0.934698
pA146T	10276.1		1.09206		0.909029			1.09206	0.985825	1.00734	1	0.941554
pA146V	10914		1.15985		0.722703			1.15985	1.04702	1.06986	1.06207	1
CRAF
pT2-CAG-puro	39073.2		1					1	1.07404	1.00314	1.10008	1.38369
WT	40300.1		1.0314					0.931068	1	0.933995	1.02425	1.28831
pG12A	42226.7		1.08071					0.996866	1.07067	1	1.09663	1.37936
pA146T	38788.4		0.992711					0.909029	0.976329	0.911887	1	1.25782
pA146V	32752.1		0.838224					0.722703	0.776209	0.724975	0.795028	1
p-CRAF
α-tubulin			Normalized to the negative control (pT2-CAG-puro)		ratio (gene of interest/tubulin)			Fold change KRAS-OE-constructs vs. pT2-CAG-puro	Fold change KRAS-OE-constructs vs. WT	Fold change KRAS-OE-constructs vs. p.G12A	Fold change KRAS-OE-constructs vs. p.A146T	Fold change KRAS-OE-constructs vs. p.A146V
pT2-CAG-puro	9409.83		1		1			1	0.902723	0.92242	0.915703	0.862184
WT	10423.8		1.10776		1.4413			1.10776	1	1.02182	1.01438	0.955092
pG12A	10201.2		1.08411		1.56997			1.08411	0.978646	1	0.992718	0.934698
pA146T	10276.1		1.09206		1.4807			1.09206	0.985825	1.00734	1	0.941554
pA146V	10914		1.15985		1.053			1.15985	1.04702	1.06986	1.06207	1
p-CRAF
pT2-CAG-puro	12253.9		1					1	0.693817	0.636954	0.675358	0.949664
WT	19564.8		1.59662					1.4413	1	0.918043	0.973396	1.36875
pG12A	20856.4		1.70201					1.56997	1.08927	1	1.06029	1.49095
pA146T	19814.7		1.617					1.4807	1.02733	0.943135	1	1.40616
pA146V	14966		1.22132					1.053	0.730592	0.670715	0.711155	1
MEK 1/2
α-tubulin			Normalized to the negative control (pT2-CAG-puro)		ratio (gene of interest/tubulin)			Fold change KRAS-OE-constructs vs. pT2-CAG-puro	Fold change KRAS-OE-constructs vs. WT	Fold change KRAS-OE-constructs vs. p.G12A	Fold change KRAS-OE-constructs vs. p.A146T	Fold change KRAS-OE-constructs vs. p.A146V
pT2-CAG-puro	9409.83		1		1			1	0.902723	0.92242	0.915703	0.862184
WT	10423.8		1.10776		1.22133			1.10776	1	1.02182	1.01438	0.955092
pG12A	10201.2		1.08411		0.919919			1.08411	0.978646	1	0.992718	0.934698
pA146T	10276.1		1.09206		0.88762			1.09206	0.985825	1.00734	1	0.941554
pA146V	10914		1.15985		0.914043			1.15985	1.04702	1.06986	1.06207	1
MEK 1/2
pT2-CAG-puro	12109.1		1					1	0.818777	1.08705	1.12661	1.09404
WT	16382.9		1.35294					1.22133	1	1.32765	1.37596	1.33619
pG12A	12076.3		0.997289					0.919919	0.753209	1	1.03639	1.00643
pA146T	11737.7		0.969332					0.88762	0.726763	0.964889	1	0.971092
pA146V	12837.4		1.06015					0.914043	0.748397	0.993612	1.02977	1
p-MEK 1/2
α-tubulin			Normalized to the negative control (pT2-CAG-puro)		ratio (gene of interest/tubulin)			Fold change KRAS-OE-constructs vs. pT2-CAG-puro	Fold change KRAS-OE-constructs vs. WT	Fold change KRAS-OE-constructs vs. p.G12A	Fold change KRAS-OE-constructs vs. p.A146T	Fold change KRAS-OE-constructs vs. p.A146V
pT2-CAG-puro	9409.83		1		1			1	0.902723	0.92242	0.915703	0.862184
WT	10423.8		1.10776		1.74889			1.10776	1	1.02182	1.01438	0.955092
pG12A	10201.2		1.08411		2.94417			1.08411	0.978646	1	0.992718	0.934698
pA146T	10276.1		1.09206		2.94734			1.09206	0.985825	1.00734	1	0.941554
pA146V	10914		1.15985		2.36756			1.15985	1.04702	1.06986	1.06207	1
p-MEK 1/2
pT2-CAG-puro	6984.97		1					1	0.571792	0.339655	0.339289	0.422376
WT	13532.3		1.93735					1.74889	1	0.594017	0.593377	0.738687
pG12A	22294.6		3.19179					2.94417	1.68345	1	0.998923	1.24354
pA146T	22482.3		3.21867					2.94734	1.68527	1.00108	1	1.24489
pA146V	19180.8		2.746					2.36756	1.35375	0.804153	0.803286	1
ERK 1/2
α-tubulin			Normalized to the negative control (pT2-CAG-puro)		ratio (gene of interest/tubulin)			Fold change KRAS-OE-constructs vs. pT2-CAG-puro	Fold change KRAS-OE-constructs vs. WT	Fold change KRAS-OE-constructs vs. p.G12A	Fold change KRAS-OE-constructs vs. p.A146T	Fold change KRAS-OE-constructs vs. p.A146V
pT2-CAG-puro	26866		1		1			1	0.908581	1.05054	1.17697	1.15306
WT	29569.2		1.10062		1.02736			1.10062	1	1.15625	1.29539	1.26907
pG12A	25573.5		0.95189		1.10569			0.95189	0.864869	1	1.12035	1.09758
pA146T	22826.4		0.849639		1.19102			0.849639	0.771965	0.892581	1	0.979682
pA146V	23299.8		0.86726		1.20676			0.86726	0.787976	0.911093	1.02074	1
ERK 1/2
pT2-CAG-puro	46793.7		1					1	0.973371	0.904416	0.839614	0.828668
WT	52911		1.13073					1.02736	1	0.929159	0.862584	0.851339
pG12A	49250		1.05249					1.10569	1.07624	1	0.928349	0.916246
pA146T	47352.4		1.01194					1.19102	1.15931	1.07718	1	0.986963
pA146V	48973		1.04657					1.20676	1.17462	1.09141	1.01321	1
p-ERK 1/2
α-tubulin			Normalized to the negative control (pT2-CAG-puro)		ratio (gene of interest/tubulin)			Fold change KRAS-OE-constructs vs. pT2-CAG-puro	Fold change KRAS-OE-constructs vs. WT	Fold change KRAS-OE-constructs vs. p.G12A	Fold change KRAS-OE-constructs vs. p.A146T	Fold change KRAS-OE-constructs vs. p.A146V
pT2-CAG-puro	32602.2		1		1			1	0.905603	0.866808	0.956858	0.999926
WT	36000.6		1.10424		1.28736			1.10424	1	0.957161	1.0566	1.10416
pG12A	37611.9		1.15366		1.33992			1.15366	1.04476	1	1.10389	1.15357
pA146T	34072.2		1.04509		1.36126			1.04509	0.946434	0.90589	1	1.04501
pA146V	32604.7		1.00007		1.32516			1.00007	0.90567	0.866872	0.956929	1
p-ERK 1/2
pT2-CAG-puro	26870.4		1					1	0.776786	0.746312	0.734612	0.754626
WT	38197.6		1.42155					1.28736	1	0.960769	0.945707	0.971472
pG12A	41536.6		1.54581					1.33992	1.04083	1	0.984322	1.01114
pA146T	38226.9		1.42264					1.36126	1.05741	1.01593	1	1.02724
pA146V	35610.3		1.32526					1.32516	1.02937	0.988983	0.973478	1
AKT
α-tubulin			Normalized to the negative control (pT2-CAG-puro)		ratio (gene of interest/tubulin)			Fold change KRAS-OE-constructs vs. pT2-CAG-puro	Fold change KRAS-OE-constructs vs. WT	Fold change KRAS-OE-constructs vs. p.G12A	Fold change KRAS-OE-constructs vs. p.A146T	Fold change KRAS-OE-constructs vs. p.A146V
pT2-CAG-puro	9409.83		1		1			1	0.902723	0.92242	0.915703	0.862184
WT	10423.8		1.10776		0.835024			1.10776	1	1.02182	1.01438	0.955092
pG12A	10201.2		1.08411		0.849798			1.08411	0.978646	1	0.992718	0.934698
pA146T	10276.1		1.09206		0.726357			1.09206	0.985825	1.00734	1	0.941554
pA146V	10914		1.15985		0.668484			1.15985	1.04702	1.06986	1.06207	1
AKT
pT2-CAG-puro	5308.67		1					1	1.19757	1.17675	1.37673	1.49592
WT	4910.55		0.925005					0.835024	1	0.982614	1.1496	1.24913
pG12A	4890.72		0.92127					0.849798	1.01769	1	1.16994	1.27123
pA146T	4210.96		0.793224					0.726357	0.869864	0.854741	1	1.08657
pA146V	4116.01		0.775338					0.668484	0.800557	0.786638	0.920323	1
p-AKT
α-tubulin			Normalized to the negative control (pT2-CAG-puro)		ratio (gene of interest/tubulin)			Fold change KRAS-OE-constructs vs. pT2-CAG-puro	Fold change KRAS-OE-constructs vs. WT	Fold change KRAS-OE-constructs vs. p.G12A	Fold change KRAS-OE-constructs vs. p.A146T	Fold change KRAS-OE-constructs vs. p.A146V
pT2-CAG-puro	9409.83		1		1			1	0.902723	0.92242	0.915703	0.862184
WT	10423.8		1.10776		2.34128			1.10776	1	1.02182	1.01438	0.955092
pG12A	10201.2		1.08411		3.45228			1.08411	0.978646	1	0.992718	0.934698
pA146T	10276.1		1.09206		2.38154			1.09206	0.985825	1.00734	1	0.941554
pA146V	10914		1.15985		2.1238			1.15985	1.04702	1.06986	1.06207	1
p-AKT
pT2-CAG-puro	1603.06		1					1	0.427116	0.289664	0.419897	0.470854
WT	4157.67		2.59358					2.34128	1	0.678185	0.983097	1.1024
pG12A	5999.67		3.74263					3.45228	1.47452	1	1.4496	1.62552
pA146T	4169.2		2.60078					2.38154	1.01719	0.689846	1	1.12136
pA146V	3948.79		2.46328					2.1238	0.907109	0.615188	0.891776	1
OPM2
HA-Tag
α-tubulin			Normalized to the negative control (pT2-CAG-puro)		ratio (gene of interest/tubulin)			Fold change KRAS-OE-constructs vs. pT2-CAG-puro	Fold change KRAS-OE-constructs vs. WT	Fold change KRAS-OE-constructs vs. p.G12A	Fold change KRAS-OE-constructs vs. p.A146T	Fold change KRAS-OE-constructs vs. p.A146V
pT2-CAG-puro	10798.3		1		1			1	0.999729	0.791158	0.584282	0.591698
WT	10801.2		1.00027		32687.3			1.00027	1	0.791373	0.58444	0.591858
pG12A	13648.7		1.26397		29291.9			1.26397	1.26363	1	0.738514	0.747888
pA146T	18481.3		1.7115		21931.6			1.7115	1.71104	1.35407	1	1.01269
pA146V	18249.6		1.69005		17513.7			1.69005	1.68959	1.3371	0.987466	1
HA-TAG
pT2-CAG-puro	1		1					1	3.0593e-05	3.41391e-05	4.55962e-05	5.70982e-05
WT	32696.1		32696.1					32687.3	1	1.11591	1.49042	1.86638
pG12A	37024.1		37024.1					29291.9	0.896126	1	1.3356	1.67251
pA146T	37536.1		37536.1					21931.6	0.670954	0.748727	1	1.25226
pA146V	29599.1		29599.1					17513.7	0.535796	0.597902	0.798558	1
KRAS
α-tubulin			Normalized to the negative control (pT2-CAG-puro)		ratio (gene of interest/tubulin)			Fold change KRAS-OE-constructs vs. pT2-CAG-puro	Fold change KRAS-OE-constructs vs. WT	Fold change KRAS-OE-constructs vs. p.G12A	Fold change KRAS-OE-constructs vs. p.A146T	Fold change KRAS-OE-constructs vs. p.A146V
pT2-CAG-puro	10798.3		1		1			1	0.999729	0.791158	0.584282	0.591698
WT	10801.2		1.00027		11287.5			1.00027	1	0.791373	0.58444	0.591858
pG12A	13648.7		1.26397		10189.3			1.26397	1.26363	1	0.738514	0.747888
pA146T	18481.3		1.7115		9776.78			1.7115	1.71104	1.35407	1	1.01269
pA146V	18249.6		1.69005		7784.72			1.69005	1.68959	1.3371	0.987466	1
KRAS
pT2-CAG-puro	1		1					1	8.85936e-05	9.81421e-05	0.000102283	0.000128457
WT	11290.6		11290.6					11287.5	1	1.10778	1.15452	1.44996
pG12A	12879		12879					10189.3	0.902707	1	1.04219	1.30889
pA146T	16733		16733					9776.78	0.86616	0.959514	1	1.25589
pA146V	13156.6		13156.6					7784.72	0.689676	0.764009	0.796246	1
BRAF
α-tubulin			Normalized to the negative control (pT2-CAG-puro)		ratio (gene of interest/tubulin)			Fold change KRAS-OE-constructs vs. pT2-CAG-puro	Fold change KRAS-OE-constructs vs. WT	Fold change KRAS-OE-constructs vs. p.G12A	Fold change KRAS-OE-constructs vs. p.A146T	Fold change KRAS-OE-constructs vs. p.A146V
pT2-CAG-puro	10798.3		1		1			1	0.999729	0.791158	0.584282	0.591698
WT	10801.2		1.00027		1.13503			1.00027	1	0.791373	0.58444	0.591858
pG12A	13648.7		1.26397		0.618741			1.26397	1.26363	1	0.738514	0.747888
pA146T	18481.3		1.7115		0.466267			1.7115	1.71104	1.35407	1	1.01269
pA146V	18249.6		1.69005		0.442866			1.69005	1.68959	1.3371	0.987466	1
BRAF
pT2-CAG-puro	25595.9		1					1	0.881036	1.61618	2.14469	2.25802
WT	29060		1.13534					1.13503	1	1.83441	2.43428	2.56291
pG12A	20017.8		0.78207					0.618741	0.545133	1	1.32701	1.39713
pA146T	20426		0.798018					0.466267	0.410798	0.753574	1	1.05284
pA146V	19157.7		0.748466					0.442866	0.390181	0.949811	0.949811	1
p-BRAF
α-tubulin			Normalized to the negative control (pT2-CAG-puro)		ratio (gene of interest/tubulin)			Fold change KRAS-OE-constructs vs. pT2-CAG-puro	Fold change KRAS-OE-constructs vs. WT	Fold change KRAS-OE-constructs vs. p.G12A	Fold change KRAS-OE-constructs vs. p.A146T	Fold change KRAS-OE-constructs vs. p.A146V
pT2-CAG-puro	15543.6		1		1			1	0.9115	0.755386	0.948606	1.08455
WT	17052.8		1.09709		0.979093			1.09709	1	0.828728	1.04071	1.18985
pG12A	20577		1.32383		0.669451			1.32383	1.20667	1	1.25579	1.43576
pA146T	16385.7		1.05418		0.828821			1.05418	0.960883	0.796311	1	1.14331
pA146V	14331.8		0.92204		0.936282			0.92204	0.840439	0.696496	0.874653	1
p-BRAF
pT2-CAG-puro	21056.9		1					1	1.02135	1.49376	1.20653	1.06805
WT	22618.4		1.07416					0.979093	1	1.46253	1.18131	1.04572
pG12A	18661.4		0.886237					0.669451	0.683746	1	0.807715	0.71501
pA146T	18397.9		0.873725					0.828821	0.846519	1.23806	1	0.885226
pA146V	18178.2		0.863289					0.936282	0.956275	1.39858	1.12966	1
CRAF
α-tubulin			Normalized to the negative control (pT2-CAG-puro)		ratio (gene of interest/tubulin)			Fold change KRAS-OE-constructs vs. pT2-CAG-puro	Fold change KRAS-OE-constructs vs. WT	Fold change KRAS-OE-constructs vs. p.G12A	Fold change KRAS-OE-constructs vs. p.A146T	Fold change KRAS-OE-constructs vs. p.A146V
pT2-CAG-puro	10798.3		1		1			1	0.999729	0.791158	0.584282	0.591698
WT	10801.2		1.00027		0.903436			1.00027	1	0.791373	0.58444	0.591858
pG12A	13648.7		1.26397		0.559982			1.26397	1.26363	1	0.738514	0.747888
pA146T	18481.3		1.7115		0.430104			1.7115	1.71104	1.35407	1	1.01269
pA146V	18249.6		1.69005		0.377595			1.69005	1.68959	1.3371	0.987466	1
CRAF
pT2-CAG-puro	22239.3		1					1	1.10689	1.78577	2.32502	2.64834
WT	20097.2		0.903681					0.903436	1	1.61333	2.10051	2.39261
pG12A	15741		0.7078					0.559982	0.619836	1	1.30197	1.48302
pA146T	16370.9		0.736124					0.430104	0.476076	0.768067	1	1.13906
pA146V	14192.1		0.638154					0.377595	0.417954	0.674298	0.877915	1
p-CRAF
α-tubulin			Normalized to the negative control (pT2-CAG-puro)		ratio (gene of interest/tubulin)			Fold change KRAS-OE-constructs vs. pT2-CAG-puro	Fold change KRAS-OE-constructs vs. WT	Fold change KRAS-OE-constructs vs. p.G12A	Fold change KRAS-OE-constructs vs. p.A146T	Fold change KRAS-OE-constructs vs. p.A146V
pT2-CAG-puro	10798.3		1		1			1	0.999729	0.791158	0.584282	0.591698
WT	10801.2		1.00027		0.999729			1.00027	1	0.791373	0.58444	0.591858
pG12A	13648.7		1.26397		15914.6			1.26397	1.26363	1	0.738514	0.747888
pA146T	18481.3		1.7115		8176.22			1.7115	1.71104	1.35407	1	1.01269
pA146V	18249.6		1.69005		6546.85			1.69005	1.68959	1.3371	0.987466	1
p-CRAF
pT2-CAG-puro	1		1					1	1.00027	6.28355e-05	0.000122306	0.000152745
WT	1		1					0.999729	1	6.28185e-05	0.000122273	0.000152704
pG12A	20115.5		20115.5					15914.6	15918.9	1	1.94644	2.43088
pA146T	13993.6		13993.6					8176.22	8178.44	0.513757	1	1.24888
pA146V	11064.5		11064.5					6546.85	6548.62	0.411374	0.800718	1
MEK 1/2
α-tubulin			Normalized to the negative control (pT2-CAG-puro)		ratio (gene of interest/tubulin)		Fold change KRAS-OE-constructs vs. pT2-CAG-puro	Fold change KRAS-OE-constructs vs. WT	Fold change KRAS-OE-constructs vs. p.G12A	Fold change KRAS-OE-constructs vs. p.A146T	Fold change KRAS-OE-constructs vs. p.A146V
pT2-CAG-puro	10798.3		1		1			1	0.999729	0.791158	0.584282	0.591698
WT	10801.2		1.00027		1.12184			1.00027	1	0.791373	0.58444	0.591858
pG12A	13648.7		1.26397		0.634137			1.26397	1.26363	1	0.738514	0.747888
pA146T	18481.3		1.7115		0.481245			1.7115	1.71104	1.35407	1	1.01269
pA146V	18249.6		1.69005		0.451911			1.69005	1.68959	1.3371	0.987466	1
MEK 1/2
pT2-CAG-puro	15702.3		1					1	0.891396	1.57695	2.07795	2.21282
WT	17620.2		1.12214					1.12184	1	1.76907	2.33111	2.48242
pG12A	12585.9		0.80153					0.634137	0.565267	1	1.3177	1.40323
pA146T	12933.2		0.823652					0.481245	0.42898	0.758897	1	1.06491
pA146V	11992.7		0.763754					0.451911	0.402832	0.71264	0.939047	1
p-MEK 1/2
α-tubulin			Normalized to the negative control (pT2-CAG-puro)		ratio (gene of interest/tubulin)			Fold change KRAS-OE-constructs vs. pT2-CAG-puro	Fold change KRAS-OE-constructs vs. WT	Fold change KRAS-OE-constructs vs. p.G12A	Fold change KRAS-OE-constructs vs. p.A146T	Fold change KRAS-OE-constructs vs. p.A146V
pT2-CAG-puro	10798.3		1		1			1	0.999729	0.791158	0.584282	0.591698
WT	10801.2		1.00027		4438.19			1.00027	1	0.791373	0.58444	0.591858
pG12A	13648.7		1.26397		29999.8			1.26397	1.26363	1	0.738514	0.747888
pA146T	18481.3		1.7115		25632.2			1.7115	1.71104	1.35407	1	1.01269
pA146V	18249.6		1.69005		16631.6			1.69005	1.68959	1.3371	0.987466	1
p-MEK 1/2
pT2-CAG-puro	1		1					1	0.000225317	3.33335e-05	3.90135e-05	6.01266e-05
WT	4439.4		4439.4					4438.19	1	0.147941	0.173149	0.266853
pG12A	37918.9		37918.9					29999.8	6.75947	1	1.1704	1.80379
pA146T	43869.6		43869.6					25632.2	5.77536	0.854411	1	1.54118
pA146V	28108.2		28108.2					16631.6	3.74737	0.554389	0.648855	1
ERK 1/2
α-tubulin			Normalized to the negative control (pT2-CAG-puro)		ratio (gene of interest/tubulin)			Fold change KRAS-OE-constructs vs. pT2-CAG-puro	Fold change KRAS-OE-constructs vs. WT	Fold change KRAS-OE-constructs vs. p.G12A	Fold change KRAS-OE-constructs vs. p.A146T	Fold change KRAS-OE-constructs vs. p.A146V
pT2-CAG-puro	21933.5		1		1			1	1.04078	1.42004	1.16747	1.42709
WT	21074.1		0.96082		1.02452			0.96082	1	1.3644	1.12173	1.37118
pG12A	15445.7		0.704206		1.11061			0.704206	0.732922	1	0.822137	1.00497
pA146T	18787.2		0.856555		0.846821			0.856555	0.891484	1.21634	1	1.22238
pA146V	15369.3		0.700725		0.694843			0.700725	0.729299	0.995057	0.818073	1
ERK 1/2
pT2-CAG-puro	46221.9		1					1	0.976064	0.900409	1.18089	1.43917
WT	45500		0.984382					1.02452	1	0.92249	1.20985	1.47447
pG12A	36149.9		0.782095					1.11061	1.08402	1	1.3115	1.59836
pA146T	33527		0.725349					0.846821	0.826551	0.762485	1	1.21872
pA146V	22505.2		0.486894					0.694843	0.678211	0.625643	0.820531	1
p-ERK 1/2
α-tubulin			Normalized to the negative control (pT2-CAG-puro)		ratio (gene of interest/tubulin)			Fold change KRAS-OE-constructs vs. pT2-CAG-puro	Fold change KRAS-OE-constructs vs. WT	Fold change KRAS-OE-constructs vs. p.G12A	Fold change KRAS-OE-constructs vs. p.A146T	Fold change KRAS-OE-constructs vs. p.A146V
pT2-CAG-puro	15543.6		1		1			1	0.9115	0.755386	0.948606	1.08455
WT	17052.8		1.09709		0.713627			1.09709	1	0.828728	1.04071	1.18985
pG12A	20577		1.32383		3.38393			1.32383	1.20667	1	1.25579	1.43576
pA146T	16385.7		1.05418		3.87167			1.05418	0.960883	0.796311	1	1.14331
pA146V	14331.8		0.92204		3.4636			0.92204	0.840439	0.696496	0.874653	1
p-ERK 1/2
pT2-CAG-puro	7691.27		1					1	1.40129	0.295514	0.258286	0.288717
WT	6021.61		0.782915					0.713627	1	0.210887	0.18432	0.206036
pG12A	34454.9		4.47974					3.38393	4.74187	1	0.874023	0.976997
pA146T	31391.4		4.08143					3.87167	5.42534	1.14414	1	1.11782
pA146V	24562.7		3.19358					3.4636	4.85352	1.02354	0.894601	1
AKT
α-tubulin			Normalized to the negative control (pT2-CAG-puro)		ratio (gene of interest/tubulin)			Fold change KRAS-OE-constructs vs. pT2-CAG-puro	Fold change KRAS-OE-constructs vs. WT	Fold change KRAS-OE-constructs vs. p.G12A	Fold change KRAS-OE-constructs vs. p.A146T	Fold change KRAS-OE-constructs vs. p.A146V
pT2-CAG-puro	10798.3		1		1			1	0.999729	0.791158	0.584282	0.591698
WT	10801.2		1.00027		1.65468			1.00027	1	0.791373	0.58444	0.591858
pG12A	13648.7		1.26397		0.775865			1.26397	1.26363	1	0.738514	0.747888
pA146T	18481.3		1.7115		0.465861			1.7115	1.71104	1.35407	1	1.01269
pA146V	18249.6		1.69005		0.490518			1.69005	1.68959	1.3371	0.987466	1
AKT
pT2-CAG-puro	5492.67		1					1	0.604348	1.28888	2.14656	2.03866
WT	9091.05		1.65513					1.65468	1	2.13268	3.55187	3.37333
pG12A	5386.5		0.98067					0.775865	0.468893	1	1.66544	1.58173
pA146T	4379.43		0.797322					0.465861	0.281542	0.60044	1	0.949732
pA146V	4553.43		0.829001					0.490518	0.296443	0.63222	1.05293	1
p-AKT
α-tubulin			Normalized to the negative control (pT2-CAG-puro)		ratio (gene of interest/tubulin)			Fold change KRAS-OE-constructs vs. pT2-CAG-puro	Fold change KRAS-OE-constructs vs. WT	Fold change KRAS-OE-constructs vs. p.G12A	Fold change KRAS-OE-constructs vs. p.A146T	Fold change KRAS-OE-constructs vs. p.A146V
pT2-CAG-puro	10798.3		1		1			1	0.999729	0.791158	0.584282	0.591698
WT	10801.2		1.00027		1.18595			1.00027	1	0.791373	0.58444	0.591858
pG12A	13648.7		1.26397		1.26946			1.26397	1.26363	1	0.738514	0.747888
pA146T	18481.3		1.7115		0.778907			1.7115	1.71104	1.35407	1	1.01269
pA146V	18249.6		1.69005		0.746014			1.69005	1.68959	1.3371	0.987466	1
p-AKT
pT2-CAG-puro	8253.81		1					1	0.843209	0.787737	1.28385	1.34046
WT	9791.23		1.18627					1.18595	1	0.934214	1.52258	1.58971
pG12A	13243.7		1.60456					1.26946	1.07042	1	1.62979	1.70166
pA146T	11003.2		1.3331					0.778907	0.656782	0.613574	1	1.04409
pA146V	10406.4		1.2608					0.746014	0.629045	0.587663	0.957769	1

## Sheet: C
Table S4C Intensity ratios and fold change expression/activation of proteins after transfection/transposition of OPM2 cells before and after PBS wash, corresponding to Figure 5C and Figure S4C.
Please note that each intensity was calculated respecting the corresponding housekeeper and not necessarily the representative housekeeper shown in Figure 5C.
OPM2 Ø
HA-Tag
α-tubulin			Normalized to the negative control (pT2-CAG-puro)		ratio (gene of interest/housekeeper)			Fold change KRAS-OE-constructs vs. pT2-CAG-puro	Fold change KRAS-OE-constructs vs. WT	Fold change KRAS-OE-constructs vs. p.G12A	Fold change KRAS-OE-constructs vs. p.A146T	Fold change KRAS-OE-constructs vs. p.A146V
pT2-CAG-puro	10798.3		1		1			1	0.999729	0.791158	0.584282	0.591698
WT	10801.2		1.00027		15728.6			1.00027	1	0.791373	0.58444	0.591858
pG12A	13648.7		1.26397		17781.5			1.26397	1.26363	1	0.738514	0.747888
pA146T	18481.3		1.7115		15490.8			1.7115	1.71104	1.35407	1	1.01269
pA146V	18249.6		1.69005		13603.2			1.69005	1.68959	1.3371	0.987466	1
HA-Tag
pT2-CAG-puro	1		1					1	6.35783e-05	5.62384e-05	6.45545e-05	7.3512e-05
WT	15732.9		15732.9					15728.6	1	0.884553	1.01536	1.15624
pG12A	22475.2		22475.2					17781.5	1.13051	1	1.14787	1.30715
pA146T	26512.5		26512.5					15490.8	0.984877	0.871176	1	1.13876
pA146V	22990.1		22990.1					13603.2	0.864869	0.765023	0.87815	1
MEK 1/2
b-actin			Normalized to the negative control (pT2-CAG-puro)		ratio (gene of interest/housekeeper)			Fold change KRAS-OE-constructs vs. pT2-CAG-puro	Fold change KRAS-OE-constructs vs. WT	Fold change KRAS-OE-constructs vs. p.G12A	Fold change KRAS-OE-constructs vs. p.A146T	Fold change KRAS-OE-constructs vs. p.A146V
pT2-CAG-puro	6697.81		1		1			1	1.09887	0.535924	0.549946	0.6233
WT	6095.18		0.910025		1.11745			0.910025	1	0.487704	0.500465	0.567218
pG12A	12497.7		1.86594		0.64233			1.86594	2.05042	1	1.02616	1.16304
pA146T	12179		1.81836		0.665893			1.81836	1.99814	0.974503	1	1.13338
pA146V	10745.7		1.60436		0.783527			1.60436	1.76299	0.859818	0.882315	1
MEK 1/2
pT2-CAG-puro	14031.4		1					1	0.894899	1.55683	1.50174	1.27628
WT	14268.5		1.0169					1.11745	1	1.73967	1.67812	1.42617
pG12A	16817.2		1.19855					0.64233	0.57482	1	0.964614	0.819793
pA146T	16989.6		1.21083					0.665893	0.595907	1.03668	1	0.849866
pA146V	17638.3		1.25706					0.783527	0.701177	1.21982	1.17666	1
p-MEK 1/2
b-actin			Normalized to the negative control (pT2-CAG-puro)		ratio (gene of interest/housekeeper)			Fold change KRAS-OE-constructs vs. pT2-CAG-puro	Fold change KRAS-OE-constructs vs. WT	Fold change KRAS-OE-constructs vs. p.G12A	Fold change KRAS-OE-constructs vs. p.A146T	Fold change KRAS-OE-constructs vs. p.A146V
pT2-CAG-puro	3965.52		1		1			1	0.818657	0.44002	0.372562	0.508679
WT	4843.93		1.22151		0.818657			1.22151	1	0.537491	0.45509	0.621359
pG12A	9012.12		2.27262		7798.21			2.27262	1.8605	1	0.846694	1.15604
pA146T	10643.9		2.68411		5207.8			2.68411	2.19737	1.18106	1	1.36535
pA146V	7795.71		1.96587		5836.72			1.96587	1.60938	0.865025	0.732411	1
p-MEK 1/2
pT2-CAG-puro	1		1					1	1.22151	0.000128235	0.00019202	0.000171329
WT	1		1					0.818657	1	0.00010498	0.000157198	0.00014026
pG12A	17722.4		17722.4					7798.21	9525.61	1	1.49741	1.33606
pA146T	13978.3		13978.3					5207.8	6361.4	0.667821	1	0.892248
pA146V	11474.3		11474.3					5836.72	7129.64	0.74847	1.12077	1
ERK 1/2
α-tubulin			Normalized to the negative control (pT2-CAG-puro)		ratio (gene of interest/housekeeper)			Fold change KRAS-OE-constructs vs. pT2-CAG-puro	Fold change KRAS-OE-constructs vs. WT	Fold change KRAS-OE-constructs vs. p.G12A	Fold change KRAS-OE-constructs vs. p.A146T	Fold change KRAS-OE-constructs vs. p.A146V
pT2-CAG-puro	10798.3		1		1			1	0.999729	0.791158	0.584282	0.591698
WT	10801.2		1.00027		0.926064			1.00027	1	0.791373	0.58444	0.591858
pG12A	13648.7		1.26397		0.90541			1.26397	1.26363	1	0.738514	0.747888
pA146T	18481.3		1.7115		0.652332			1.7115	1.71104	1.35407	1	1.01269
pA146V	18249.6		1.69005		0.698838			1.69005	1.68959	1.3371	0.987466	1
ERK 1/2
pT2-CAG-puro	25645.7		1					1	1.07984	1.10447	1.53296	1.43095
WT	23756		0.926315					0.926064	1	1.02281	1.41962	1.32515
pG12A	29349.2		1.14441					0.90541	0.977698	1	1.38796	1.29559
pA146T	28632.6		1.11647					0.652332	0.704414	0.720483	1	0.933453
pA146V	30289.4		1.18107					0.698838	0.754633	0.771847	1.07129	1
p-ERK 1/2
α-tubulin			Normalized to the negative control (pT2-CAG-puro)		ratio (gene of interest/housekeeper)			Fold change KRAS-OE-constructs vs. pT2-CAG-puro	Fold change KRAS-OE-constructs vs. WT	Fold change KRAS-OE-constructs vs. p.G12A	Fold change KRAS-OE-constructs vs. p.A146T	Fold change KRAS-OE-constructs vs. p.A146V
pT2-CAG-puro	10798.3		1		1			1	0.999729	0.791158	0.584282	0.591698
WT	10801.2		1.00027		0.989486			1.00027	1	0.791373	0.58444	0.591858
pG12A	13648.7		1.26397		3.03613			1.26397	1.26363	1	0.738514	0.747888
pA146T	18481.3		1.7115		1.9186			1.7115	1.71104	1.35407	1	1.01269
pA146V	18249.6		1.69005		1.52357			1.69005	1.68959	1.3371	0.987466	1
p-ERK 1/2
pT2-CAG-puro	9298.77		1					1	1.01063	0.329367	0.521212	0.656354
WT	9203.5		0.989754					0.989486	1	0.325904	0.515732	0.649453
pG12A	35684.8		3.83758					3.03613	3.06839	1	1.58247	1.99278
pA146T	30534.3		3.2837					1.9186	1.93899	0.631924	1	1.25928
pA146V	23943.5		2.57491					1.52357	1.53976	0.501812	0.794103	1
AKT
α-tubulin			Normalized to the negative control (pT2-CAG-puro)		ratio (gene of interest/housekeeper)			Fold change KRAS-OE-constructs vs. pT2-CAG-puro	Fold change KRAS-OE-constructs vs. WT	Fold change KRAS-OE-constructs vs. p.G12A	Fold change KRAS-OE-constructs vs. p.A146T	Fold change KRAS-OE-constructs vs. p.A146V
pT2-CAG-puro	10798.3		1		1			1	0.999729	0.791158	0.584282	0.591698
WT	10801.2		1.00027		1.65468			1.00027	1	0.791373	0.58444	0.591858
pG12A	13648.7		1.26397		0.775865			1.26397	1.26363	1	0.738514	0.747888
pA146T	18481.3		1.7115		0.465861			1.7115	1.71104	1.35407	1	1.01269
pA146V	18249.6		1.69005		0.490518			1.69005	1.68959	1.3371	0.987466	1
AKT
pT2-CAG-puro	5492.67		1					1	0.604348	1.28888	2.14656	2.03866
WT	9091.05		1.65513					1.65468	1	2.13268	3.55187	3.37333
pG12A	5386.5		0.98067					0.775865	0.468893	1	1.66544	1.58173
pA146T	4379.43		0.797322					0.465861	0.281542	0.60044	1	0.949732
pA146V	4553.43		0.829001					0.490518	0.296443	0.63222	1.05293	1
p-AKT
α-tubulin			Normalized to the negative control (pT2-CAG-puro)		ratio (gene of interest/housekeeper)			Fold change KRAS-OE-constructs vs. pT2-CAG-puro	Fold change KRAS-OE-constructs vs. WT	Fold change KRAS-OE-constructs vs. p.G12A	Fold change KRAS-OE-constructs vs. p.A146T	Fold change KRAS-OE-constructs vs. p.A146V
pT2-CAG-puro	10798.3		1		1			1	0.999729	0.791158	0.584282	0.591698
WT	10801.2		1.00027		1.18595			1.00027	1	0.791373	0.58444	0.591858
pG12A	13648.7		1.26397		1.26946			1.26397	1.26363	1	0.738514	0.747888
pA146T	18481.3		1.7115		0.778907			1.7115	1.71104	1.35407	1	1.01269
pA146V	18249.6		1.69005		0.746014			1.69005	1.68959	1.3371	0.987466	1
p-AKT
pT2-CAG-puro	8253.81		1					1	0.843209	0.787737	1.28385	1.34046
WT	9791.23		1.18627					1.18595	1	0.934214	1.52258	1.58971
pG12A	13243.7		1.60456					1.26946	1.07042	1	1.62979	1.70166
pA146T	11003.2		1.3331					0.778907	0.656782	0.613574	1	1.04409
pA146V	10406.4		1.2608					0.746014	0.629045	0.587663	0.957769	1
OPM2 40min PBS
HA Tag
α-tubulin			Normalized to the negative control (pT2-CAG-puro)		ratio (gene of interest/housekeeper)			Fold change KRAS-OE-constructs vs. pT2-CAG-puro	Fold change KRAS-OE-constructs vs. WT	Fold change KRAS-OE-constructs vs. p.G12A	Fold change KRAS-OE-constructs vs. p.A146T	Fold change KRAS-OE-constructs vs. p.A146V
pT2-CAG-puro	19938.6		1		1			1	0.979877	0.945797	0.950584	1.024
WT	20348.1		1.02054		19159.9			1.02054	1	0.96522	0.970105	1.04503
pG12A	21081.3		1.05731		23110.9			1.05731	1.03603	1	1.00506	1.08268
pA146T	20975.2		1.05199		24025.5			1.05199	1.03082	0.994965	1	1.07723
pA146V	19471.4		0.976565		23913.1			0.976565	0.956914	0.923632	0.928307	1
HA tag
pT2-CAG-puro	1		1					1	5.21923e-05	4.32697e-05	4.16225e-05	4.1818e-05
WT	19553.4		19553.4					19159.9	1	0.829044	0.797483	0.80123
pG12A	24435.3		24435.3					23110.9	1.20621	1	0.961931	0.966451
pA146T	25274.5		25274.5					24025.5	1.25394	1.03958	1	1.0047
pA146V	23352.7		23352.7					23913.1	1.24808	1.03471	0.995324	1
MEK 1/2
b-actin			Normalized to the negative control (pT2-CAG-puro)		ratio (gene of interest/housekeeper)			Fold change KRAS-OE-constructs vs. pT2-CAG-puro	Fold change KRAS-OE-constructs vs. WT	Fold change KRAS-OE-constructs vs. p.G12A	Fold change KRAS-OE-constructs vs. p.A146T	Fold change KRAS-OE-constructs vs. p.A146V
pT2-CAG-puro	6697.81		1		1			1	1.09887	0.535924	0.549946	0.6233
WT	6095.18		0.910025		1.1393			0.910025	1	0.487704	0.500465	0.567218
pG12A	12497.7		1.86594		0.601224			1.86594	2.05042	1	1.02616	1.16304
pA146T	12179		1.81836		0.603564			1.81836	1.99814	0.974503	1	1.13338
pA146V	10745.7		1.60436		0.794462			1.60436	1.76299	0.859818	0.882315	1
MEK 1/2
pT2-CAG-puro	15623.1		1					1	0.87773	1.66327	1.65682	1.25871
WT	16197.9		1.03679					1.1393	1	1.89497	1.88762	1.43405
pG12A	17526.7		1.12184					0.601224	0.527712	1	0.996122	0.756768
pA146T	17146.3		1.0975					0.603564	0.529766	1.00389	1	0.759714
pA146V	19913.3		1.27461					0.794462	0.697323	1.32141	1.31628	1
p-MEK 1/2
b-actin			Normalized to the negative control (pT2-CAG-puro)		ratio (gene of interest/housekeeper)			Fold change KRAS-OE-constructs vs. pT2-CAG-puro	Fold change KRAS-OE-constructs vs. WT	Fold change KRAS-OE-constructs vs. p.G12A	Fold change KRAS-OE-constructs vs. p.A146T	Fold change KRAS-OE-constructs vs. p.A146V
pT2-CAG-puro	3965.52		1		1			1	0.818657	0.44002	0.372562	0.508679
WT	4843.93		1.22151		0.818657			1.22151	1	0.537491	0.45509	0.621359
pG12A	9012.12		2.27262		7072.44			2.27262	1.8605	1	0.846694	1.15604
pA146T	10643.9		2.68411		5209.62			2.68411	2.19737	1.18106	1	1.36535
pA146V	7795.71		1.96587		5405.77			1.96587	1.60938	0.865025	0.732411	1
p-MEK 1/2
pT2-CAG-puro	1		1					1	1.22151	0.000141394	0.000191953	0.000184987
WT	1		1					0.818657	1	0.000115753	0.000157143	0.000151441
pG12A	16073		16073					7072.44	8639.08	1	1.35757	1.30831
pA146T	13983.2		13983.2					5209.62	6363.62	0.736608	1	0.963714
pA146V	10627.1		10627.1					5405.77	6603.23	0.764343	1.03765	1
ERK 1/2
α-tubulin			Normalized to the negative control (pT2-CAG-puro)		ratio (gene of interest/housekeeper)			Fold change KRAS-OE-constructs vs. pT2-CAG-puro	Fold change KRAS-OE-constructs vs. WT	Fold change KRAS-OE-constructs vs. p.G12A	Fold change KRAS-OE-constructs vs. p.A146T	Fold change KRAS-OE-constructs vs. p.A146V
pT2-CAG-puro	19938.6		1		1			1	0.979877	0.945797	0.950584	1.024
WT	20348.1		1.02054		1.11566			1.02054	1	0.96522	0.970105	1.04503
pG12A	21081.3		1.05731		1.41027			1.05731	1.03603	1	1.00506	1.08268
pA146T	20975.2		1.05199		1.37025			1.05199	1.03082	0.994965	1	1.07723
pA146V	19471.4		0.976565		1.48613			0.976565	0.956914	0.923632	0.928307	1
ERK 1/2
pT2-CAG-puro	22729.5		1					1	0.896333	0.709083	0.729792	0.672887
WT	25879.1		1.13857					1.11566	1	0.791093	0.814197	0.750711
pG12A	33891.8		1.49109					1.41027	1.26407	1	1.0292	0.948954
pA146T	32764.3		1.44149					1.37025	1.2282	0.971624	1	0.922026
pA146V	32987.5		1.45131					1.48613	1.33207	1.05379	1.08457	1
p-ERK 1/2
α-tubulin			Normalized to the negative control (pT2-CAG-puro)		ratio (gene of interest/housekeeper)			Fold change KRAS-OE-constructs vs. pT2-CAG-puro	Fold change KRAS-OE-constructs vs. WT	Fold change KRAS-OE-constructs vs. p.G12A	Fold change KRAS-OE-constructs vs. p.A146T	Fold change KRAS-OE-constructs vs. p.A146V
pT2-CAG-puro	19938.6		1		1			1	0.979877	0.945797	0.950584	1.024
WT	20348.1		1.02054		2.0932			1.02054	1	0.96522	0.970105	1.04503
pG12A	21081.3		1.05731		10.5187			1.05731	1.03603	1	1.00506	1.08268
pA146T	20975.2		1.05199		10.4754			1.05199	1.03082	0.994965	1	1.07723
pA146V	19471.4		0.976565		9.99924			0.976565	0.956914	0.923632	0.928307	1
p-ERK 1/2
pT2-CAG-puro	2669.06		1					1	0.477738	0.0950691	0.0954617	0.100008
WT	5701.6		2.13618					2.0932	1	0.198998	0.19982	0.209335
pG12A	29683.9		11.1215					10.5187	5.02517	1	1.00413	1.05195
pA146T	29413		11.02					10.4754	5.0045	0.995887	1	1.04762
pA146V	26063.1		9.76491					9.99924	4.77702	0.950619	0.954545	1
AKT
α-tubulin			Normalized to the negative control (pT2-CAG-puro)		ratio (gene of interest/housekeeper)			Fold change KRAS-OE-constructs vs. pT2-CAG-puro	Fold change KRAS-OE-constructs vs. WT	Fold change KRAS-OE-constructs vs. p.G12A	Fold change KRAS-OE-constructs vs. p.A146T	Fold change KRAS-OE-constructs vs. p.A146V
pT2-CAG-puro	19938.6		1		1			1	0.979877	0.945797	0.950584	1.024
WT	20348.1		1.02054		0.979469			1.02054	1	0.96522	0.970105	1.04503
pG12A	21081.3		1.05731		0.682225			1.05731	1.03603	1	1.00506	1.08268
pA146T	20975.2		1.05199		0.708801			1.05199	1.03082	0.994965	1	1.07723
pA146V	19471.4		0.976565		1.01186			0.976565	0.956914	0.923632	0.928307	1
AKT
pT2-CAG-puro	17276.5		1					1	1.02096	1.46579	1.41083	0.988275
WT	17269.3		0.999584					0.979469	1	1.4357	1.38187	0.967985
pG12A	12461.9		0.721323					0.682225	0.696526	1	0.962507	0.674226
pA146T	12882.2		0.745648					0.708801	0.723658	1.03895	1	0.70049
pA146V	17071.8		0.988151					1.01186	1.03307	1.48318	1.42757	1
p-AKT
α-tubulin			Normalized to the negative control (pT2-CAG-puro)		ratio (gene of interest/housekeeper)			Fold change KRAS-OE-constructs vs. pT2-CAG-puro	Fold change KRAS-OE-constructs vs. WT	Fold change KRAS-OE-constructs vs. p.G12A	Fold change KRAS-OE-constructs vs. p.A146T	Fold change KRAS-OE-constructs vs. p.A146V
pT2-CAG-puro	19938.6		1		1			1	0.979877	0.945797	0.950584	1.024
WT	20348.1		1.02054		0.979436			1.02054	1	0.96522	0.970105	1.04503
pG12A	21081.3		1.05731		2.06022			1.05731	1.03603	1	1.00506	1.08268
pA146T	20975.2		1.05199		1.74155			1.05199	1.03082	0.994965	1	1.07723
pA146V	19471.4		0.976565		1.54685			0.976565	0.956914	0.923632	0.928307	1
PAKT
pT2-CAG-puro	16284		1					1	1.021	0.485385	0.5742	0.646477
WT	16276.6		0.99955					0.979436	1	0.475403	0.562392	0.633183
pG12A	35471.2		2.17829					2.06022	2.10348	1	1.18298	1.33189
pA146T	29833.7		1.83209					1.74155	1.77812	0.845323	1	1.12587
pA146V	24598.5		1.51059					1.54685	1.57932	0.750815	0.888199	1
