# Supplementary material for: Exon-4 Mutations in KRAS Affect MEK/ERK and PI3K/AKT Signaling in Human Multiple Myeloma Cell Lines
Source: Cancers (Basel). 2020 Feb 16;12(2):455. doi: 10.3390/cancers12020455 (PMC7072554; doi:10.3390/cancers12020455)
Supplement: Supplementary file 1 [file cancers-12-00455-s001.zip › Supplementary material/Table S5_exon specific KRAS-primers for the Access Array.xlsx]

## Sheet: Tabelle1
Table S5: Exon specific KRAS-primers to generate the amplicons with the 48-48 Access
ArrayTM IFC using the Fluidigm FCI Cycler System (Fluidigm, Amsterdam, The Netherlands).
Chr: chromosome, Len: length of PCR product, GC: GC-content (%)
Gene	Chr	From	To	Exon	Forward Primer 5' - 3'	Reverse Primer 5' - 3'	Len	GC
KRAS	chr12	25398126	25398510	2	TCATGAAAATGGTCAGAGAAACCT	TACGATACACGTCTGCAGTCAAC	385	34
KRAS	chr12	25380030	25380388	3	ACAGGGATATTACCTACCTCATAAACA	AGGTGCACTGTAATAATCCAGAC	359	35
KRAS	chr12	25378379	25378750	4	CCATGGACACTGGATTAAGAAGC	TGTGTTACTAATGACTGTGCTATAACT	372	33
KRAS	chr12	25368300	25368677	5	TGGTTGCCACCTTGTTACCTTTA	ACAAACCAGGATTCTAGCCCATA	378	34
KRAS	chr12	25362610	25362971	6	AGTCTGCATGGAGCAGGAAAAAA	ATTCAGTTGCCTGAAGAGAAACA	362	28
