# Supplementary material for: Exon-4 Mutations in KRAS Affect MEK/ERK and PI3K/AKT Signaling in Human Multiple Myeloma Cell Lines
Source: Cancers (Basel). 2020 Feb 16;12(2):455. doi: 10.3390/cancers12020455 (PMC7072554; doi:10.3390/cancers12020455)
Supplement: Supplementary file 1 [file cancers-12-00455-s001.zip › Supplementary material/Table S6_primers for validation.xlsx]

## Sheet: Tabelle1
Table S6: Primers for validation with High Resolution Melting (A) and Sanger Sequencing (B).
Chr: chromosome, Len: length of PCR product
A
Gene	Chr	From	To	Exon	Forward Primer 5' - 3'	Reverse Primer 5' - 3'	Len	MgCl2	Control Group
KRAS	12	25380229	25380388	3	CCTCCCCAGTCCTCATGTAC	AGGTGCACTGTAATAATCCAGAC	160	2.0mM	JJN3, U266, MOLP8
KRAS	12	25378596	25378686	4	TGCTAAGTCCTGAGCCTGTT	GGACTCTGAAGATGTACCTATGG	91	2.5mM	JJN3, U266, MOLP8
KRAS	12	25378664	25378750	4	CCATAGGTACATCTTCAGAGTCC	TGTGTTACTAATGACTGTGCTATAACT	87	3.5mM	JJN3, U266, MOLP8
KRAS	12	25362610	25362849	6	AGTCTGCATGGAGCAGGAAAAAA	TCAGGGTGTTGATGATGCCT	240	3.0mM	JJN3, U266, OPM2
B
Gene	Chr	From	To	Exon	Forward Primer 5' - 3'	Reverse Primer 5' - 3'	Len	MgCl2
KRAS	12	25398250	25398510	2	TAGCTGTATCGTCAAGGCAC	TACGATACACGTCTGCAGTCAAC	261	3.0mM
KRAS	12	25378397	25378615	4	GAAGCAATGCCCTCTCAAGA	AACAGGCTCAGGACTTAGCA	219	2.5mM
